# Supplementary material for: Multiomics integration unveils photoperiodic plasticity in the molecular rhythms of marine phytoplankton
Source: Plant Cell. 2025 Feb 11;37(2):koaf033. doi: 10.1093/plcell/koaf033 (PMC12216367; doi:10.1093/plcell/koaf033)
Supplement: koaf033_Supplementary_Data [file koaf033_Supplementary_Data.zip]

Archive with 11 entries (11 files):
- supplementary_figures.pdf
- tpc.00564.2024-s17.pdf
- st1.xlsx
- st2.xlsx
- st4.xlsx
- st5.xlsx
- st6.xlsx
- st7.xlsx
- st8.xlsx
- st9.xlsx
- supplemental_table_3.xlsx
