# Supplementary material for: Multiomics integration unveils photoperiodic plasticity in the molecular rhythms of marine phytoplankton
Source: Plant Cell. 2025 Feb 11;37(2):koaf033. doi: 10.1093/plcell/koaf033 (PMC12216367; doi:10.1093/plcell/koaf033)
Supplement: koaf033_Supplementary_Data [file koaf033_Supplementary_Data.zip › st4.xlsx]

## Sheet: LD_proteomic_data
Supplementary Table S4. Protein abundances under long- and short-day conditions.
Proteomic data in LD (16h light / 8h dark) entrained cultures
ProteinID	zt0_1	zt0_2	zt0_3	zt4_1	zt4_2	zt4_3	zt8_1	zt8_2	zt8_3	zt12_1	zt12_2	zt12_3	zt16_1	zt16_2	zt16_3	zt20_1	zt20_2	zt20_3
ostta01g00010	16.8391	17.3484	17.0029	16.7976	16.7976	16.7976	16.6507	16.8578	16.1709	16.4845	16.4845	16.4845	15.9186	16.4609	16.7794	16.5018	17.2535	17.0029
ostta01g00020	18.7799	18.6796	18.252	16.1125	16.0262	17.8653	17.825	17.4833	18.0379	18.6762	17.969	17.5285	17.9441	15.7993	15.7148	15.8222	17.8311	18.252
ostta01g00040	16.776	16.776	16.776	17.0442	17.0442	17.0442	17.1746	17.1746	17.1746	17.305	17.305	17.305	16.2475	16.2475	16.2475	16.5079	16.5079	16.5079
ostta01g00070	18.2451	17.9565	17.4901	18.9582	18.5722	18.7209	18.8581	18.6593	18.7701	17.8552	17.3526	17.5426	18.084	17.6182	18.6631	17.7997	17.8666	17.4901
ostta01g00090	22.2111	22.0176	22.434	22.0442	21.8222	21.516	21.4183	21.2399	21.1555	22.3546	21.362	22.2073	22.2717	21.492	22.671	22.4493	22.611	22.434
ostta01g00100	17.9372	18.4027	18.6315	17.2018	17.7504	18.6694	16.1044	16.8571	18.523	18.6768	19.5606	18.0498	17.0104	18.5487	18.4324	18.0919	18.7631	18.6315
ostta01g00120	14.4779	14.4779	14.4779	8.71723	8.71723	8.71723	8.71723	8.71723	8.71723	15.0163	15.0163	15.0163	14.7471	14.7471	14.7471	14.4779	14.4779	14.4779
ostta01g00130	18.1798	18.2643	17.3462	18.2122	17.2852	18.1218	17.762	18.0477	16.8489	15.7592	17.2972	17.9517	16.1062	16.8642	17.7451	15.6791	16.4848	17.3462
ostta01g00140	20.9853	20.7775	20.8648	20.9571	20.8154	20.9467	20.933	20.8519	21.019	21.0604	20.1886	20.9287	20.7795	20.3146	20.8781	20.5296	20.5862	20.8648
ostta01g00160	16.7191	16.8645	16.8091	16.8626	16.6164	16.4833	16.8228	16.5178	16.4845	16.6587	17.5677	16.6716	17.0983	16.7517	16.6097	16.8915	16.7473	16.8091
ostta01g00190	20.4152	20.5442	20.2512	21.2372	20.8036	21.4741	20.8361	20.6228	21.5308	21.3999	20.9284	20.7949	20.8243	21.1429	20.6409	20.6679	20.6257	20.2512
ostta01g00250	13.9666	13.9666	13.9666	14.3809	16.6256	13.8706	12.4583	12.4583	12.4583	13.8163	13.8163	13.8163	15.1743	15.1743	15.1743	13.9666	13.9666	13.9666
ostta01g00270	20.1369	20.0826	19.8246	20.2336	19.8199	20.0225	19.8387	19.3733	19.931	16.6713	19.9511	19.6308	19.7155	19.6223	19.8891	19.7933	19.3713	19.8246
ostta01g00300	8.71723	8.71723	8.71723	8.71723	8.71723	8.71723	14.9453	14.9453	14.9453	16.3997	16.4693	16.4345	15.5979	16.1955	16.7931	16.2677	16.2677	16.2677
ostta01g00310	18.3904	19.0498	18.8977	19.0627	19.4164	18.9961	18.9882	19.3182	18.3945	19.5874	18.8715	18.7892	18.3799	18.8707	18.7367	18.731	19.1443	18.8977
ostta01g00320	15.7408	16.1364	15.9386	15.7238	15.7238	15.7238	14.8027	16.2151	15.5089	15.4794	15.4794	15.4794	15.5002	15.3995	15.4499	15.2552	15.7663	15.5107
ostta01g00330	20.1165	17.1799	19.94	19.6871	17.4505	19.8573	19.7335	18.0411	19.7803	19.367	16.7018	19.8954	19.7883	17.786	20.0531	19.2548	19.79	19.94
ostta01g00400	19.2574	19.5491	19.0069	19.2731	19.3403	19.0682	19.2452	19.3121	18.7183	17.1651	19.3042	18.848	18.1249	19.7482	19.0602	19.6975	19.4277	19.0069
ostta01g00410	8.71723	8.71723	8.71723	8.71723	8.71723	8.71723	16.3051	16.3633	16.3342	8.71723	8.71723	8.71723	8.71723	8.71723	8.71723	8.71723	8.71723	8.71723
ostta01g00485	20.6524	20.8252	20.9479	20.7841	20.7148	21.3117	20.48	20.5156	21.2525	22.08	20.951	20.6163	20.9221	20.9209	20.9348	21.4555	21.2096	20.9479
ostta01g00500	17.1837	17.3999	16.4475	16.9757	17.2235	16.588	16.1767	17.3108	16.5926	17.3242	16.0758	16.5717	17.2429	17.1007	16.3308	16.6782	17.0124	16.4475
ostta01g00520	16.2284	16.0664	16.1474	16.0141	16.2772	16.6845	8.71723	8.71723	8.71723	8.71723	8.71723	8.71723	8.71723	8.71723	8.71723	8.71723	8.71723	8.71723
ostta01g00550	17.916	18.1732	18.2119	17.9345	18.1267	19.0987	18.0627	17.7042	18.0343	16.4175	17.5675	18.2146	17.8099	17.7724	17.8429	17.7315	17.9283	18.2119
ostta01g00610	17.3881	17.5724	16.7855	18.5431	18.6283	16.7626	17.3799	17.4918	16.8418	19.0438	18.2119	16.8433	17.9716	16.4758	16.6929	15.4647	19.2212	16.7855
ostta01g00620	22.5746	22.9297	21.781	22.439	22.6285	21.511	22.3478	22.4181	21.3563	22.6414	21.6716	21.8337	22.5045	21.9828	21.8402	22.3704	22.6741	21.781
ostta01g00670	20.2073	20.2232	20.601	20.4616	19.995	20.4354	20.2086	19.7057	20.464	20.4204	20.1692	20.4356	20.0162	19.9431	20.4594	20.1541	20.3987	20.601
ostta01g00720	21.9328	22.5743	22.2543	22.1476	22.8706	22.7678	21.9956	22.4086	22.7787	22.1947	22.4662	22.1436	22.0771	22.731	22.0075	22.0965	22.7653	22.2543
ostta01g00760	19.4602	19.6219	19.0341	19.521	19.4261	19.1757	19.6295	19.5674	19.3859	19.5808	19.12	19.3059	19.5373	19.1164	18.884	19.6484	19.6126	19.0341
ostta01g00800	16.4823	15.7581	16.9781	17.0137	17.0137	17.0137	15.9315	15.9315	15.9315	16.9975	16.9975	16.9975	15.9075	14.6643	15.8982	16.5484	14.6168	16.9781
ostta01g00810	18.128	17.0129	19.453	17.8478	17.3278	19.6168	17.324	14.5973	19.6811	14.638	14.5267	19.3925	17.9546	17.4529	19.1356	17.6615	16.6638	19.453
ostta01g00860	20.7985	20.8409	20.3744	21.0472	20.7279	20.3031	20.7288	20.8408	20.2375	20.3717	20.2229	20.058	20.8013	20.7097	19.9828	20.8689	20.8224	20.3744
ostta01g00890	24.3385	24.7433	24.7117	24.3173	25.0054	24.6015	24.2122	24.6361	24.6407	24.2903	24.701	24.5573	24.2262	24.5474	24.6611	24.2667	24.4801	24.7117
ostta01g00970	18.0709	18.4305	18.0122	18.0158	18.3469	18.1814	15.4656	18.1533	16.8094	16.1186	16.1186	16.1186	13.4103	17.201	15.6722	17.9755	18.0326	18.0122
ostta01g00980	18.0014	18.1969	18.3133	17.9597	17.9597	17.9597	18.7745	19.0224	18.3684	18.1709	18.1709	18.1709	18.2493	18.0504	18.4482	17.9837	18.1485	18.3133
ostta01g01020	22.6372	21.8301	21.9748	22.2019	21.3542	22.3603	22.4146	22.332	22.133	20.1863	21.2951	22.1677	22.7695	22.8229	22.0379	22.8773	21.9942	21.9748
ostta01g01030	20.9331	21.1081	20.5627	20.7616	20.9556	20.2465	20.4855	20.3032	19.8851	20.7885	21.0004	20.0249	20.63	20.3752	20.1548	20.5344	20.366	20.5627
ostta01g01050	8.71723	8.71723	8.71723	8.71723	8.71723	8.71723	8.71723	8.71723	8.71723	14.9733	14.9733	14.9733	17.248	14.9161	16.082	16.458	16.2051	16.3315
ostta01g01080	8.71723	8.71723	8.71723	8.71723	8.71723	8.71723	8.71723	8.71723	8.71723	16.7376	15.8264	16.282	8.71723	8.71723	8.71723	8.71723	8.71723	8.71723
ostta01g01085	20.7487	20.3826	20.9209	20.419	21.5333	20.6313	20.3149	20.6512	20.7519	20.6708	20.8536	20.788	20.5543	20.8143	20.7888	19.8173	21.3437	20.9209
ostta01g01090	15.4015	15.4015	15.4015	15.2914	16.0581	15.6747	17.1976	16.049	16.6233	15.9245	15.9577	15.9411	15.9453	15.9453	15.9453	16.3405	17.2795	15.4015
ostta01g01140	17.6804	18.1661	17.9233	17.2632	18.0734	17.5013	16.8658	17.863	17.3644	15.557	18.0189	17.5106	17.958	17.7724	17.8652	17.6695	17.4715	17.5705
ostta01g01210	18.9655	19.5352	18.1798	19.168	19.4706	18.1716	18.9717	18.8399	18.1084	19.3316	19.3203	18.2018	18.8276	18.8104	18.2114	19.2082	19.2349	18.1798
ostta01g01220	18.8021	18.9522	18.5641	18.6709	18.8554	19.2752	17.6159	18.6303	18.658	15.5183	17.3178	18.2903	17.9111	18.9982	18.1698	18.6065	18.6162	18.5641
ostta01g01230	18.0889	17.0913	18.0493	17.7953	17.6632	18.604	18.2347	18.2805	18.5299	15.294	18.2854	18.02	17.9081	18.7284	18.4763	18.3558	17.4815	18.0493
ostta01g01270	14.5273	15.7229	14.6676	14.3155	15.2616	17.4799	17.4669	17.4669	17.4669	15.648	17.2938	17.3281	15.5549	15.5549	15.5549	16.4281	18.1885	14.6676
ostta01g01290	18.0726	18.4225	17.099	17.973	17.973	17.973	18.5791	18.3418	17.7537	17.2688	17.2688	17.2688	18.0278	18.2059	18.1169	17.6751	18.0364	17.099
ostta01g01320	14.4802	18.3038	16.3191	17.056	16.9004	18.813	19.0934	16.1399	18.5902	16.5352	18.9639	18.3735	18.1562	18.7187	17.8936	18.2739	18.5274	16.3191
ostta01g01350	18.1695	18.671	17.8701	17.5293	18.5627	17.8762	18.1457	18.313	18.2293	18.2763	18.1277	16.9816	17.6263	16.9468	16.2672	18.2868	18.7034	17.8701
ostta01g01410	16.3336	16.7336	16.5336	16.4377	16.8401	16.6389	16.9163	16.6109	15.7416	17.4976	16.143	16.8203	16.8573	16.8995	16.8784	16.3641	16.7169	16.5405
ostta01g01420	16.9443	15.4725	17.1379	16.9855	16.3966	17.8375	16.9644	16.8481	17.7599	16.8687	16.8687	16.8687	16.9755	16.8264	16.8057	16.9896	16.6288	17.1379
ostta01g01450	16.4251	16.5707	19.2691	16.2403	15.4341	19.0308	16.55	15.3772	18.9063	16.9534	16.9534	16.9534	18.0309	16.4213	16.4349	16.6464	17.2047	19.2691
ostta01g01460	19.1857	18.5634	19.2188	18.9234	18.6776	19.619	17.3705	15.8843	19.3244	19.6274	18.3142	19.2147	18.0144	18.0488	19.2327	19.0248	18.247	19.2188
ostta01g01480	8.71723	8.71723	8.71723	8.71723	8.71723	8.71723	16.0548	16.275	16.1649	8.71723	8.71723	8.71723	8.71723	8.71723	8.71723	8.71723	8.71723	8.71723
ostta01g01500	24.6371	24.2687	24.8905	24.6396	24.2357	24.6182	24.5468	24.1618	24.6841	24.0505	24.606	24.5465	24.663	24.1548	24.7964	24.6276	24.3156	24.8905
ostta01g01510	22.089	22.3065	22.1007	22.3622	22.4885	21.874	22.2842	22.0248	21.9326	22.4471	22.3738	22.1314	22.3335	21.9643	21.9514	21.9552	22.1607	22.1007
ostta01g01530	16.6628	15.8356	16.1004	17.4267	17.6643	15.9312	16.7623	14.9753	15.9514	16.8317	15.2444	15.7159	17.1194	16.4648	15.8103	15.1157	14.131	16.1004
ostta01g01540	14.6322	14.0522	15.876	13.8648	13.8183	15.9622	10.9286	13.7772	16.06	14.3119	14.3119	14.3119	16.2613	15.6588	15.6651	15.1991	13.2861	15.876
ostta01g01550	20.82	21.1516	20.4514	20.7637	20.7027	20.5178	20.53	20.4727	19.9447	20.6306	20.5842	20.043	20.4532	20.2894	20.0562	20.5496	20.5049	20.4514
ostta01g01560	23.29	23.4638	22.9867	23.2269	23.4651	22.8341	23.4225	23.2789	23.2794	23.8884	23.2508	23.0767	23.5859	23.1536	23.0313	23.3748	23.4663	22.9867
ostta01g01590	19.2228	18.8306	18.2898	18.243	18.392	19.3144	18.7902	18.9911	19.4827	16.8986	18.3514	19.2467	18.188	18.6568	19.0547	18.9536	18.2601	18.2898
ostta01g01600	19.9858	20.2147	19.7879	20.0005	19.9904	19.9799	20.0007	20.0142	20.105	20.4083	20.2919	19.9123	20.0936	20.0712	19.7606	20.0128	20.1803	19.7879
ostta01g01640	17.2717	16.2884	16.7801	13.989	13.989	13.989	16.589	15.9814	16.2852	16.4328	16.4328	16.4328	16.5804	16.5804	16.5804	16.6802	16.6802	16.6802
ostta01g01690	17.5582	16.9943	17.9102	16.6361	17.2487	17.8749	17.6547	17.3028	16.1075	17.3529	18.0066	16.579	17.8663	16.7293	17.9372	16.578	17.8555	17.9102
ostta01g01720	21.557	21.7246	21.2865	21.5158	21.5109	21.2755	21.3285	21.3786	21.2771	21.7543	21.6572	21.2671	21.8478	21.4435	21.2176	21.4525	21.6003	21.2865
ostta01g01750	17.0649	17.4715	15.4272	14.7965	14.552	17.2092	14.8294	14.1672	15.3274	17.2625	16.33	14.7254	16.8571	15.1517	16.9694	15.2299	16.8252	15.4272
ostta01g01780	14.9381	14.9381	14.9381	14.7695	14.7695	14.7695	14.8909	14.8909	14.8909	8.71723	8.71723	8.71723	8.71723	8.71723	8.71723	14.9381	14.9381	14.9381
ostta01g01790	15.9428	16.5175	16.0716	15.775	16.5262	16.6196	16.8339	16.4596	16.6307	17.1492	16.254	15.4405	16.5853	15.7573	16.1713	16.2558	16.8843	16.0716
ostta01g01820	16.4238	17.2623	16.843	16.5276	17.0516	16.7896	16.4626	17.2988	17.6496	17.0933	17.0933	17.0933	16.9853	17.1139	17.0496	16.8472	16.6619	16.7546
ostta01g01830	22.2699	22.5226	21.8802	22.1581	22.3296	21.5575	22.1474	22.2408	21.5115	21.7576	22.4111	21.6408	22.2337	21.8769	21.6244	22.0466	22.2646	21.8802
ostta01g01880	18.423	18.2695	19.059	18.2553	18.4445	18.3242	18.3079	18.3532	19.0481	18.9261	17.0969	18.4923	18.7333	17.861	18.6766	18.4006	19.123	19.059
ostta01g01960	19.2049	19.0871	18.689	19.0636	18.4369	17.4242	18.3477	18.3477	18.3477	19.6515	18.7538	17.8252	19.1288	18.5729	18.2919	18.7351	19.1055	18.689
ostta01g01980	19.9301	19.6299	20.2857	18.1555	18.4668	20.7132	19.8854	20.2308	20.4622	19.0161	19.7979	20.5905	19.2219	20.1905	20.538	20.1745	18.9873	20.2857
ostta01g02000	16.563	15.0381	16.5919	16.6703	13.8889	18.5292	15.4318	15.2363	16.0854	15.6594	14.1728	14.9161	16.9302	14.6746	14.9793	16.5856	16.2027	16.5919
ostta01g02010	8.71723	8.71723	8.71723	8.71723	8.71723	8.71723	8.71723	8.71723	8.71723	8.71723	8.71723	8.71723	13.6807	13.6807	13.6807	8.71723	8.71723	8.71723
ostta01g02080	17.9535	18.3907	18.7607	19.3514	19.5608	20.3635	18.1384	18.1723	19.369	18.3793	19.1302	18.875	17.734	18.4933	18.7914	17.1532	19.138	18.7607
ostta01g02090	15.4054	15.4054	15.4054	8.71723	8.71723	8.71723	8.71723	8.71723	8.71723	8.71723	8.71723	8.71723	14.9909	14.9909	14.9909	14.7429	15.0742	15.4054
ostta01g02120	16.0083	16.4181	15.4547	15.9275	15.0695	15.3184	15.5491	15.2366	15.4432	15.3665	15.4678	14.3275	15.0581	16.2878	15.1737	15.9874	16.0557	15.4547
ostta01g02170	15.3713	14.3945	16.7632	14.088	13.8661	17.6789	15.3389	15.1879	17.0154	17.348	17.348	17.348	16.1466	15.6657	17.4058	16.0372	14.0169	16.7632
ostta01g02200	17.9914	18.2366	18.9038	19.0681	19.0117	18.637	17.8957	17.8676	18.6044	19.4783	18.8411	18.7289	18.8729	18.6888	18.7727	19.0189	18.9333	18.9038
ostta01g02210	23.9027	24.152	23.8818	23.9597	23.7484	23.7472	23.8278	23.5731	23.4159	24.1276	24.1819	23.5982	24.0953	23.6214	23.6841	24.1385	23.7817	23.8818
ostta01g02220	19.7606	20.1377	20.8474	19.2612	20.3022	21.148	19.0815	19.6052	21.4526	18.8254	19.8117	20.9704	19.278	19.9159	20.7296	18.6948	20.1852	20.8474
ostta01g02240	16.6283	16.6283	16.6283	16.0662	15.6169	16.5811	16.0967	17.8762	16.4241	15.9559	16.5096	16.616	15.6741	16.063	16.7161	15.8483	15.6699	16.6283
ostta01g02350	13.7913	15.3641	14.5777	14.0853	14.7738	14.4296	8.71723	8.71723	8.71723	8.71723	8.71723	8.71723	12.7827	12.7827	12.7827	14.0137	14.0137	14.0137
ostta01g02380	17.2194	16.523	16.8712	17.338	17.2291	17.2835	16.9115	16.9115	16.9115	17.6331	15.446	16.5395	16.6181	16.6181	16.6181	17.1521	17.1521	17.1521
ostta01g02390	22.567	22.0644	22.2224	22.2774	21.9295	22.4749	22.4912	22.2632	22.4669	21.4661	21.5783	22.3758	22.8029	22.1067	22.0974	22.3254	22.2822	22.2224
ostta01g02400	20.1037	18.6463	19.936	19.6242	18.2437	20.4981	19.7613	20.3246	20.3622	18.4744	19.027	20.1837	20.2154	20.6987	20.1784	20.3373	19.2862	19.936
ostta01g02430	15.6824	16.52	16.1012	16.3157	16.202	16.2588	15.5693	15.4037	14.8776	17.2705	17.6159	17.4432	15.7678	15.7678	15.7678	16.3323	16.3323	16.3323
ostta01g02440	21.8828	21.8175	21.3944	21.8661	21.8585	21.2201	21.9139	21.663	21.1763	22.1186	21.7448	21.0249	22.0344	21.4065	21.2268	21.5412	21.751	21.3944
ostta01g02450	8.71723	8.71723	8.71723	8.71723	8.71723	8.71723	8.71723	8.71723	8.71723	13.3702	13.3702	13.3702	13.9326	13.9326	13.9326	8.71723	8.71723	8.71723
ostta01g02460	17.354	17.354	17.354	16.63	17.08	17.5419	17.7428	17.7428	17.7428	17.4892	16.783	17.3665	17.1912	16.9499	17.4326	17.0671	17.2105	17.354
ostta01g02480	22.4396	21.8644	22.4009	22.1356	21.1296	22.3697	22.2165	22.0636	22.062	21.1952	21.5328	22.2282	22.238	22.1418	22.3289	22.2922	21.8043	22.4009
ostta01g02490	21.4123	21.7625	20.9403	21.3997	21.6146	20.8365	21.1792	21.2568	20.758	21.6394	21.3179	20.7653	21.4988	21.0652	20.7556	21.1333	21.359	20.9403
ostta01g02510	21.6912	22.0467	21.2822	21.8308	22.124	20.9188	21.791	22.0391	20.9194	20.5051	21.8842	21.0277	21.6069	21.4201	20.872	21.3657	21.6659	21.2822
ostta01g02520	19.0038	19.6593	19.4925	19.2137	20.1108	19.3521	18.6693	19.1849	19.2087	18.9453	18.8854	19.0491	19.275	18.824	19.4699	18.744	19.5338	19.4925
ostta01g02590	16.8032	17.787	17.0928	17.0325	17.9984	16.9815	17.0222	17.413	17.0924	16.8247	17.9234	17.374	17.0921	16.359	16.7703	16.1126	16.4251	17.0928
ostta01g02610	16.2447	17.2976	16.8043	13.088	14.0435	16.6095	14.6027	14.6027	14.6027	11.9086	14.6293	17.3373	14.7206	12.1543	17.2869	13.7797	15.292	16.8043
ostta01g02650	18.369	18.1033	18.8131	18.2198	17.7358	18.771	18.2458	18.1549	18.3349	17.3127	17.3598	18.358	18.8956	18.7949	18.652	18.8024	19.037	18.8131
ostta01g02680	17.2748	17.2275	17.2512	8.71723	8.71723	8.71723	8.71723	8.71723	8.71723	8.71723	8.71723	8.71723	8.71723	8.71723	8.71723	8.71723	8.71723	8.71723
ostta01g02740	18.3979	18.9728	17.5596	18.5115	18.8768	17.4227	18.4145	18.8214	17.353	17.7777	17.3515	17.3617	18.3931	18.6638	17.5451	18.717	18.7192	17.5596
ostta01g02760	19.3162	18.472	18.7884	18.0089	17.9911	18.2933	18.4856	18.3672	19.0859	19.2827	18.487	18.499	17.8486	17.9001	18.7987	17.8634	17.2211	18.7884
ostta01g02770	18.8576	18.3848	19.4207	18.8888	18.4612	19.2373	18.7989	18.6885	19.2186	20.3036	20.1981	19.2792	19.3303	19.6122	19.2365	19.6655	19.671	19.4207
ostta01g02780	20.101	19.7898	21.8278	20.111	19.7824	21.5636	19.8236	19.7459	21.4138	20.6165	20.1846	21.5997	20.2957	19.8494	21.6691	19.9853	20.5684	21.8278
ostta01g02825	19.1376	18.2078	19.0412	15.0709	15.3752	19.3054	18.7157	19.6889	18.7773	19.3716	19.3716	19.3716	18.3253	19.6884	19.1645	18.8636	18.3184	19.0412
ostta01g02830	16.2007	16.2007	16.2007	16.0526	16.0526	16.0526	16.5562	16.5562	16.5562	15.9423	15.9423	15.9423	15.5661	15.3284	15.0907	16.1227	16.0447	16.2007
ostta01g02847	18.2227	18.8168	18.9485	18.2444	19.4707	19.1133	18.423	18.3206	18.8007	19.1234	19.1234	19.1234	18.2627	17.7871	19.0148	18.5832	18.0897	18.9485
ostta01g02850	17.1122	17.6434	15.1163	17.1398	17.5084	16.7817	17.1283	17.2734	17.3601	16.4896	16.4896	16.4896	17.1172	17.3869	16.4671	17.3366	17.3746	15.1163
ostta01g02880	8.71723	8.71723	8.71723	17.4529	17.4529	17.4529	8.71723	8.71723	8.71723	8.71723	8.71723	8.71723	8.71723	8.71723	8.71723	8.71723	8.71723	8.71723
ostta01g02930	8.71723	8.71723	8.71723	8.71723	8.71723	8.71723	8.71723	8.71723	8.71723	8.71723	8.71723	8.71723	16.4155	16.4155	16.4155	8.71723	8.71723	8.71723
ostta01g02940	17.0891	17.8357	18.2103	17.6659	18.0045	17.9009	15.7755	16.7605	18.0952	19.5776	18.3335	18.278	16.7987	18.062	17.9777	17.2091	18.6976	18.2103
ostta01g02970	17.6613	16.9486	17.1415	17.5296	16.4121	16.8417	17.5181	16.8014	16.7122	16.9199	16.9199	16.9199	17.4909	16.595	16.7746	17.8439	17.5172	17.1415
ostta01g02990	17.3672	17.6145	16.7254	14.9121	16.6477	17.1382	15.5048	16.2166	16.7597	17.2029	15.9106	16.2508	15.3706	14.6097	17.0402	16.5662	16.4534	16.7254
ostta01g03030	21.5548	22.0056	21.5368	21.6529	22.1056	21.3716	21.7481	21.9533	21.5779	21.705	22.0957	21.569	21.6202	21.7472	21.4247	21.4023	21.8777	21.5368
ostta01g03040	25.5698	24.8512	25.9575	25.6028	25.329	25.9684	25.4528	25.7188	25.9514	25.2896	24.7493	25.9256	25.4385	25.4944	26.0453	25.586	25.6363	25.9575
ostta01g03050	17.4157	17.1068	14.8614	16.5628	15.0509	15.8069	16.5695	16.4275	16.9834	18.9395	18.1448	18.5422	18.7493	16.8926	15.9582	17.2313	18.184	14.8614
ostta01g03060	17.3834	16.2377	19.0332	18.4096	19.151	19.1697	18.0136	18.9782	18.4262	17.2384	18.2634	19.1191	18.3563	19.3319	18.9893	18.7566	19.6271	19.0332
ostta01g03070	19.7213	19.9917	19.4513	19.8677	19.6922	19.574	19.878	19.6088	19.586	20.2665	20.1809	19.3579	19.8235	19.5488	18.9211	19.6833	19.8266	19.4513
ostta01g03080	18.3799	18.6466	17.0683	18.6422	18.7253	17.4225	18.5833	18.6825	17.5246	18.9279	18.8978	17.2359	18.3544	18.4379	17.3569	18.1673	18.5321	17.0683
ostta01g03100	18.7502	18.6608	18.9081	19.1416	18.3307	19.1237	18.9102	18.8702	17.9634	18.6138	18.0922	17.8334	19.3915	18.7902	17.8549	19.1018	18.6122	18.9081
ostta01g03110	18.2869	18.7911	18.3684	18.1269	18.7301	17.9624	18.0094	18.3924	17.943	18.5461	18.1507	18.0311	18.1713	18.0825	18.154	18.0685	18.3825	18.3684
ostta01g03120	18.7749	18.8527	18.4594	18.0868	18.2527	18.4786	17.0419	17.9309	15.3064	18.0228	15.8214	16.1842	18.5086	18.3026	17.6794	18.4557	18.2829	18.4594
ostta01g03140	20.7603	20.9989	20.6359	21.1909	20.8624	20.2689	21.1587	20.9871	20.2251	21.646	21.2523	20.0828	20.3382	20.7225	20.0782	20.8287	21.2122	20.6359
ostta01g03150	14.5814	17.6518	19.5017	19.6898	19.6898	19.6898	19.4867	19.4867	19.4867	20.2084	20.2084	20.2084	20.4936	20.4936	20.4936	19.5017	19.5017	19.5017
ostta01g03160	16.1372	16.1372	16.1372	15.8533	15.8533	15.8533	15.9886	15.9886	15.9886	16.1238	16.1238	16.1238	15.4242	15.8391	16.254	16.3543	16.5714	16.1372
ostta01g03190	17.9359	17.9933	18.1372	18.5698	16.8547	18.1185	19.0852	18.7486	17.8873	16.6897	16.8084	16.8511	19.074	18.127	17.9465	17.9739	17.9844	18.1372
ostta01g03250	19.9905	20.4011	20.2343	19.2362	19.6559	18.6741	18.2443	17.2368	18.7645	17.0878	19.1294	18.2303	20.1686	18.3448	19.3345	18.0015	20.0304	20.2343
ostta01g03280	23.8172	23.9955	23.5893	23.8115	23.7482	23.6507	23.7334	23.7342	23.7208	23.9786	23.6602	23.4353	23.887	23.7682	23.4203	23.6931	23.6679	23.5893
ostta01g03300	12.2553	19.4331	18.9775	15.5336	18.4499	19.0646	15.716	19.2696	16.726	15.5123	19.7969	19.0644	15.8408	15.6562	19.0287	15.5409	19.0707	18.9775
ostta01g03310	19.4328	18.9833	18.7366	18.9778	19.0656	18.6221	18.7193	18.8832	18.5348	19.3244	20.4053	18.7037	19.4423	18.7914	18.7037	18.9101	19.057	18.7366
ostta01g03320	18.8833	18.2885	18.5394	17.9975	17.3048	19.2403	18.2828	18.6838	19.0913	17.3296	17.2079	18.5488	18.2485	19.3032	18.6428	19.0031	17.1673	18.5394
ostta01g03340	15.1557	15.3561	15.2559	13.6546	13.6546	13.6546	14.9804	14.9804	14.9804	15.732	14.9938	15.3629	15.547	15.2827	15.4149	15.185	13.2299	14.2075
ostta01g03360	16.8474	16.1847	16.516	16.6163	15.6141	15.6771	16.7529	16.8146	16.3282	15.7299	15.6002	15.6651	16.4871	15.3822	15.9346	15.1738	16.5052	15.8395
ostta01g03380	17.3962	17.3962	17.3962	17.3928	17.3928	17.3928	17.0634	17.0634	17.0634	8.71723	8.71723	8.71723	8.71723	8.71723	8.71723	17.3962	17.3962	17.3962
ostta01g03390	17.5333	16.4531	18.7646	17.5372	16.6106	18.6304	17.9612	17.9251	18.6226	16.9451	16.3816	18.5374	18.9049	17.2219	19.2057	17.4184	18.3353	18.7646
ostta01g03410	8.71723	8.71723	8.71723	8.71723	8.71723	8.71723	8.71723	8.71723	8.71723	8.71723	8.71723	8.71723	14.2554	14.2554	14.2554	8.71723	8.71723	8.71723
ostta01g03420	19.6215	20.3779	22.1209	18.3609	17.1638	22.3532	19.2001	20.3916	22.5796	19.9181	20.8738	22.2202	19.5763	21.3705	22.4807	20.0869	20.5843	22.1209
ostta01g03450	21.7564	22.5645	21.9395	22.148	22.8956	22.308	21.8688	22.6503	22.6774	22.5186	22.5056	22.2997	21.5602	22.2519	22.1037	21.7365	22.4412	21.9395
ostta01g03530	16.3147	17.0256	16.1483	16.0682	16.0682	16.0682	16.2338	16.2338	16.2338	16.2137	16.2137	16.2137	16.2414	16.2414	16.2414	16.1483	16.1483	16.1483
ostta01g03600	20.6991	20.39	20.2606	20.5729	20.0063	20.1721	20.3814	20.0109	19.9893	21.2886	20.8108	20.0677	20.9605	20.0763	20.1122	20.5516	20.5441	20.2606
ostta01g03620	20.5623	20.5161	20.4377	20.1546	20.672	19.9959	20.1053	20.2204	20.0521	20.8406	19.9697	19.9612	20.3418	19.7538	19.8345	20.1927	20.3296	20.4377
ostta01g03630	18.178	18.6175	19.5816	17.9586	19.1207	19.1519	18.1179	18.431	19.3618	18.3615	19.4531	18.9308	18.5358	16.6751	18.5246	16.7949	19.0237	19.5816
ostta01g03640	19.8165	20.0569	19.8116	20.0778	20.4047	19.6848	19.8324	19.9246	19.6397	18.4964	18.5358	19.0549	19.8993	19.5634	19.6806	19.6569	19.3622	19.8116
ostta01g03720	14.9011	18.525	17.3066	17.3436	17.3436	17.3436	17.2771	17.2771	17.2771	17.2106	17.2106	17.2106	17.2586	17.2586	17.2586	17.3066	17.3066	17.3066
ostta01g03740	17.2835	18.0636	16.7574	17.1393	17.5803	16.7531	17.138	17.3976	16.8035	16.9848	16.6561	16.8204	16.974	16.8269	15.9928	16.6453	17.0518	16.7574
ostta01g03750	14.8235	16.0164	18.1879	17.9846	17.9846	17.9846	17.8543	17.8543	17.8543	18.1517	18.1517	18.1517	14.1853	16.2993	18.4132	16.3425	14.4971	18.1879
ostta01g03760	23.0722	23.7749	23.4077	23.1892	23.4834	23.1622	22.9936	23.3806	23.1297	23.4072	23.4758	23.2925	23.3996	23.3429	23.1275	23.2987	23.3996	23.4077
ostta01g03770	21.2874	20.8117	20.3342	20.6933	19.5799	20.5405	21.0244	21.6219	20.2354	19.0964	20.7374	20.6322	21.2404	21.685	20.4472	21.5473	20.4333	20.3342
ostta01g03790	17.837	17.9421	18.6075	14.1269	14.2032	16.418	15.7429	15.7764	15.7596	17.6181	17.6181	17.6181	18.8779	17.2421	18.4073	18.6639	18.3884	18.6075
ostta01g03910	20.6881	17.7781	16.5399	19.4279	18.4209	16.5	16.4323	14.0317	16.6249	16.4691	17.1933	16.5106	19.6287	18.5736	17.7924	19.5615	18.3127	16.5399
ostta01g03920	19.3435	19.5327	19.0945	19.6679	19.6882	19.4072	19.9003	19.7587	19.6115	18.1545	20.4013	19.1285	19.6121	19.5883	18.9724	19.3166	19.0997	19.0945
ostta01g03970	20.082	19.9528	19.9637	19.9753	19.7436	20.2616	20.2368	19.2246	19.9594	21.2714	20.6733	19.7047	20.0193	19.5849	19.914	20.1727	19.8728	19.9637
ostta01g03990	18.5169	18.6009	19.0088	18.8655	19.0518	18.9188	18.7849	18.7134	18.7678	19.3009	18.4392	18.9757	18.5414	18.4915	18.7651	18.556	18.3928	19.0088
ostta01g04010	17.4543	16.5422	16.9982	17.3256	16.379	17.3301	17.301	16.5525	16.9268	17.7091	16.5545	17.1318	17.7322	17.0671	17.3996	16.969	17.4264	17.1977
ostta01g04030	16.0971	17.5853	16.8999	17.3271	16.9661	16.9026	17.1315	17.4469	16.9922	17.8769	17.1554	16.3519	16.3469	17.1884	16.3341	16.9944	17.7562	16.8999
ostta01g04100	16.1065	15.5717	15.8391	15.4061	15.4061	15.4061	15.6495	14.4238	14.8458	14.2341	14.2341	14.2341	12.6012	14.3891	13.4951	12.3657	14.3432	13.3545
ostta01g04120	14.0304	14.0304	14.0304	13.8618	13.8618	13.8618	14.0517	14.0517	14.0517	8.71723	8.71723	8.71723	8.71723	8.71723	8.71723	14.0304	14.0304	14.0304
ostta01g04130	19.9633	19.8988	19.8648	19.7082	19.7058	19.9109	20.0096	19.7606	19.7862	19.9843	20.0506	19.3058	19.1411	19.3821	19.5857	19.3582	18.9036	19.8648
ostta01g04140	18.8428	16.4085	18.3303	18.0527	17.5337	18.5846	17.4217	15.9123	18.4251	17.2898	16.6225	17.8977	17.2576	16.7452	18.5563	17.5677	16.3969	18.3303
ostta01g04150	18.6316	18.7305	19.7608	19.4785	19.3315	20.1694	19.7119	19.4393	20.4239	19.7551	19.1974	19.6345	19.5692	19.0223	19.7138	19.3147	19.4863	19.7608
ostta01g04170	21.6379	22.1242	21.6812	21.8904	22.1761	21.6234	22.035	22.022	21.7973	22.2063	22.2393	21.7798	21.9586	21.6533	21.6792	21.5523	21.7877	21.6812
ostta01g04180	17.1413	17.5828	15.994	17.1781	16.515	16.0023	17.326	17.4423	15.9645	15.8337	16.8623	15.7943	17.0993	17.2684	15.971	16.9507	17.5152	15.994
ostta01g04210	8.71723	8.71723	8.71723	8.71723	8.71723	8.71723	15.6169	15.6169	15.6169	16.8678	16.8678	16.8678	16.0599	16.0599	16.0599	8.71723	8.71723	8.71723
ostta01g04240	21.3689	20.9573	20.6979	20.6986	20.0832	21.0102	21.2133	21.6264	20.6639	19.2142	20.2595	21.0388	21.1534	21.6687	20.7468	21.4217	20.6437	20.6979
ostta01g04280	16.4377	15.4298	16.3608	17.0018	15.3645	16.5973	16.5422	16.5422	16.5422	17.733	16.1681	16.4631	15.7808	18.9412	16.2808	18.3266	16.2954	16.3608
ostta01g04340	20.7183	20.7391	21.0946	20.9685	21.0252	20.8361	20.9153	20.8471	21.1984	21.2859	20.9739	20.8503	20.5887	20.8854	20.8256	20.8626	20.872	21.0946
ostta01g04350	18.6236	19.1812	17.7047	18.8291	18.8152	18.1311	18.4797	18.4685	18.1677	18.563	19.1156	18.1604	18.6693	18.5664	17.6952	18.4471	18.5896	17.7047
ostta01g04410	17.8623	16.1889	17.6956	17.7243	17.7243	17.7243	17.912	17.5642	17.7847	17.4659	17.4659	17.4659	17.4143	17.4074	17.4005	17.3872	17.0788	17.6956
ostta01g04430	15.8943	15.8943	15.8943	15.3796	15.3796	15.3796	15.4065	15.4065	15.4065	13.601	15.5288	15.3672	15.682	15.682	15.682	15.8943	15.8943	15.8943
ostta01g04440	17.0999	17.8466	17.4733	17.1878	18.1918	17.6898	16.2132	17.9766	17.0949	18.0518	16.8502	17.451	16.3647	16.3647	16.3647	18.285	18.285	18.285
ostta01g04480	18.2287	18.2287	18.2287	17.4631	18.0102	18.858	19.8197	19.6446	20.1291	21.0921	20.3904	20.1255	19.9347	18.6402	19.7207	17.1544	19.8793	18.2287
ostta01g04530	19.786	19.97	20.9967	19.9955	20.7535	20.8204	19.911	20.193	20.7342	19.3352	18.8852	20.9992	19.9187	20.0603	20.9261	19.8308	20.7747	20.9967
ostta01g04585	14.717	14.3473	14.5859	8.71723	8.71723	8.71723	8.71723	8.71723	8.71723	15.1672	15.1672	15.1672	14.8766	14.8766	14.8766	14.5859	14.5859	14.5859
ostta01g04600	20.4179	21.0929	20.4128	20.4681	20.7261	20.1295	20.0959	20.629	20.0577	20.2305	19.205	20.2749	20.3949	20.3261	20.3642	20.3675	20.6451	20.4128
ostta01g04620	16.3974	16.7834	17.5253	17.6575	17.2955	17.4939	17.2982	17.2982	17.2982	17.3586	16.4471	17.4404	17.3037	17.3037	17.3037	17.5253	17.5253	17.5253
ostta01g04660	20.1729	20.2046	20.3156	20.294	20.4323	20.2108	19.2859	19.4376	20.3578	19.6635	19.7627	19.9176	19.572	19.8647	20.1781	20.0864	19.9568	20.3156
ostta01g04790	15.299	15.5568	17.222	16.0929	16.0929	16.0929	16.6651	16.6651	16.6651	18.2167	17.579	17.4618	18.3149	17.9541	17.5932	17.6583	18.0945	17.222
ostta01g04800	16.1387	16.1387	16.1387	8.71723	8.71723	8.71723	8.71723	8.71723	8.71723	15.2942	15.2942	15.2942	14.6531	15.4485	16.2439	16.6287	17.1188	16.1387
ostta01g04830	18.8159	18.4246	17.7257	17.8291	19.0766	18.4703	17.9784	18.2452	17.7967	18.0172	18.0172	18.0172	18.5225	18.1679	17.9177	17.4824	18.6666	17.7257
ostta01g04850	15.9184	15.9184	15.9184	15.5095	16.1865	15.848	16.5783	16.5783	16.5783	17.6149	17.0024	17.3086	16.0522	16.0522	16.0522	15.9887	15.9887	15.9887
ostta01g04900	20.1946	20.2698	19.6189	20.3962	20.191	19.5975	20.4571	20.1906	19.4942	20.2182	19.8783	19.6041	20.0664	19.6795	19.4585	20.0884	20.0238	19.6189
ostta01g04920	21.6068	21.1399	22.1269	21.7958	21.9149	22.5375	22.0672	21.7595	22.4941	21.7441	21.857	22.4678	21.8594	21.4546	22.292	21.8464	21.6582	22.1269
ostta01g04940	18.9276	18.6837	19.5902	18.2076	17.1588	19.98	18.6477	19.7754	19.9709	17.2715	19.1505	20.2858	18.592	19.7036	20.0337	18.9862	18.6496	19.5902
ostta01g04950	20.267	20.1163	19.5971	20.0566	19.8128	19.7797	20.1515	19.769	19.4542	19.4105	19.5682	18.6762	20.2531	19.3584	19.2941	20.0233	19.9612	19.5971
ostta01g04960	17.8798	17.6065	18.128	15.939	17.5173	17.7345	18.1168	18.1168	18.1168	18.002	18.002	18.002	16.7121	17.997	18.5314	17.6764	17.8772	18.128
ostta01g04970	19.2665	19.3503	18.9032	18.7562	18.5785	18.7584	19.0916	18.8539	18.7046	18.9207	18.4392	18.5977	18.8435	18.434	18.5939	18.5776	19.1272	18.9032
ostta01g04980	17.6533	18.2481	17.6381	16.8533	18.1257	17.9377	16.0945	18.1386	17.9224	18.0707	17.813	15.206	16.6853	18.1859	16.5906	17.3483	18.2191	17.6381
ostta01g05005	17.2594	19.6084	19.485	19.3226	19.3226	19.3226	16.7516	19.2018	19.3729	16.1155	15.8937	19.5433	18.7394	18.9682	19.5487	17.3609	19.0495	19.485
ostta01g05020	24.7435	24.9578	24.7549	24.7753	24.7575	24.8712	24.6588	24.7041	24.7933	25.1284	24.4406	24.731	24.7503	24.769	24.4914	24.7921	24.8333	24.7549
ostta01g05030	16.4902	16.4902	16.4902	17.1073	15.2575	17.3674	15.9303	16.867	16.4056	15.3669	15.7185	16.0227	17.3324	15.0465	17.2659	13.5966	17.8689	16.4902
ostta01g05040	17.8031	17.6703	17.3604	17.6187	17.7332	17.9616	17.7595	17.2575	17.2761	17.331	18.2147	17.6544	17.4917	17.377	17.4618	17.4809	17.3233	17.3604
ostta01g05060	17.9659	17.9659	17.9659	17.2071	16.5352	18.452	18.4719	18.4719	18.4719	16.8415	17.1391	18.0163	17.1374	17.7098	18.2823	17.7727	17.5794	17.9659
ostta01g05090	17.328	18.253	17.7905	14.5586	14.866	14.6297	14.6649	15.3716	15.0183	8.71723	8.71723	8.71723	8.71723	8.71723	8.71723	8.71723	8.71723	8.71723
ostta01g05120	17.2329	17.8052	17.2689	18.2938	18.6341	17.9292	15.5529	17.5155	16.8782	17.906	17.4664	16.0952	17.0353	18.3007	16.3794	18.0671	16.4312	17.2689
ostta01g05155	17.1629	17.2297	16.5184	17.0783	16.8521	16.5175	17.3019	17.1933	17.2476	16.6864	15.7844	16.2354	17.0637	16.2425	16.0538	16.6354	17.0476	16.5184
ostta01g05200	17.4755	17.4046	18.6954	18.2264	19.0853	18.455	18.054	18.6951	18.3257	19.7401	19.7493	17.3834	17.9664	18.158	18.9644	18.4994	18.1757	18.6954
ostta01g05210	21.7069	22.0158	21.6579	21.6057	22.0875	21.8312	21.5908	21.474	21.8641	22.1078	21.9863	21.2508	21.5307	21.6157	21.311	21.4261	21.4737	21.6579
ostta01g05240	17.2898	18.1259	16.7202	14.8884	16.3595	16.3787	16.6501	17.0763	16.7363	18.891	18.3576	16.451	18.0676	17.0604	14.6311	17.1564	18.2975	16.7202
ostta01g05260	20.1473	20.4175	20.2581	20.5797	20.7515	20.8354	20.1667	20.3713	20.9551	20.3073	20.3119	20.3075	20.2339	20.4062	20.429	20.1171	20.3573	20.2581
ostta01g05280	8.71723	8.71723	8.71723	8.71723	8.71723	8.71723	8.71723	8.71723	8.71723	15.9653	15.9653	15.9653	16.1876	16.1876	16.1876	8.71723	8.71723	8.71723
ostta01g05290	21.5744	21.2985	21.1307	21.4348	21.3082	21.0345	21.2082	20.9276	20.9728	21.4414	20.2758	21.0583	20.9945	20.6018	21.0498	20.88	20.754	21.1307
ostta01g05300	20.1119	20.4269	19.9215	20.2254	20.3794	19.748	19.9403	20.3154	19.7952	19.9943	19.6303	19.9415	19.9934	20.0337	19.8913	19.9033	20.0886	19.9215
ostta01g05310	16.8459	17.5989	17.5572	15.7472	17.868	16.0426	16.0097	16.5656	17.4114	17.6309	17.7559	17.1628	13.3427	16.3555	18.1614	15.0311	14.2694	17.5572
ostta01g05320	19.4991	18.9974	19.0481	19.3065	18.7867	19.1022	19.4003	19.2662	18.97	18.3478	18.6163	18.548	19.2579	19.5414	19.1944	19.3186	19.1696	19.0481
ostta01g05340	19.1334	19.4694	19.2318	18.8202	19.4909	18.8405	18.8692	19.0255	18.5383	17.9333	18.5627	18.4235	19.3174	19.0565	18.6187	19.3984	19.7041	19.2318
ostta01g05350	18.583	18.5103	19.0676	18.4771	18.368	19.0094	18.4661	18.0965	19.1077	17.2761	16.9772	19.037	18.1784	18.3119	19.079	18.2281	18.0094	19.0676
ostta01g05380	19.8944	20.0484	19.9222	19.7366	19.9246	19.9284	19.9464	20.2261	19.6168	18.7265	19.2452	20.0431	19.7821	19.7225	19.9912	19.5947	19.6583	19.9222
ostta01g05390	16.8685	14.1493	16.8037	16.7351	14.9437	17.7645	17.0556	14.2261	17.3428	16.8738	16.8738	16.8738	17.0533	15.5622	16.9582	16.6773	15.9936	16.8037
ostta01g05400	19.4951	17.6631	18.8313	18.3986	15.6222	19.4697	18.6248	17.9202	18.84	16.808	17.8637	18.9301	18.7107	17.7332	19.2478	19.1869	17.8553	18.8313
ostta01g05420	18.2714	18.7343	18.8248	17.0009	17.635	18.6583	18.0535	18.5513	18.7181	18.4476	18.0477	18.8814	18.2082	17.3605	17.2411	17.1186	18.5296	18.8248
ostta01g05430	18.9927	18.8857	18.6894	17.7918	17.3772	17.6216	18.62	18.7039	17.6848	18.7012	18.2694	18.563	18.3952	16.5881	18.2082	15.721	18.9743	18.6894
ostta01g05440	8.71723	8.71723	8.71723	8.71723	8.71723	8.71723	8.71723	8.71723	8.71723	15.9504	15.0569	15.5036	16.1751	16.1751	16.1751	16.3407	16.3407	16.3407
ostta01g05450	16.9456	17.2556	17.1006	16.7892	17.4921	16.6399	16.8781	16.4558	16.1831	18.3409	17.6794	18.0102	17.0788	15.5599	16.3193	16.8898	16.5041	16.697
ostta01g05460	18.0003	17.8609	18.0694	17.5405	17.8791	18.5351	17.6838	16.8091	17.1903	18.4772	19.0486	17.2904	17.696	18.2741	16.3505	17.9746	17.6995	18.0694
ostta01g05470	17.556	17.7465	17.062	17.5609	17.5609	17.5609	15.9971	16.7907	17.5379	17.4825	18.489	15.9977	15.2469	16.1025	15.8062	15.4596	13.7204	17.062
ostta01g05490	20.1053	19.9323	19.8668	20.1716	21.0687	20.1139	19.8596	20.0304	20.0689	20.4026	20.0496	19.9143	20.061	19.3289	19.781	19.3825	20.2234	19.8668
ostta01g05520	16.5427	16.7803	16.6474	16.2541	16.017	17.1809	16.4682	16.0752	16.9987	16.9455	16.9455	16.9455	16.8375	17.5786	16.5521	17.0238	16.0509	16.6474
ostta01g05550	20.3424	20.328	20.43	20.6407	20.2909	20.1942	20.3396	20.399	20.3329	19.2622	19.8325	20.2763	20.3403	20.0417	20.202	20.2185	20.3301	20.43
ostta01g05560	19.6402	18.9101	19.587	19.6282	18.0942	19.5991	19.5528	19.0941	19.4383	19.6012	19.1389	19.1919	19.7817	19.2456	19.4518	19.8246	19.1931	19.587
ostta01g05580	18.023	18.7989	18.7553	18.3044	18.6351	18.9583	19.1524	19.438	19.2765	16.8276	18.0308	19.0129	19.4578	18.8936	18.9041	18.0723	19.2766	18.7553
ostta01g05590	15.8289	16.449	16.6373	16.1031	15.8178	14.3521	16.2956	15.6569	15.9762	17.0602	16.8746	15.9031	16.5507	16.8906	16.7206	16.3891	16.5081	16.6373
ostta01g05600	16.3202	13.7438	15.3477	15.2945	13.3097	15.6626	16.3494	16.1738	15.3462	13.7792	12.8122	15.7198	16.9006	11.9926	15.2134	14.0734	16.5942	15.3477
ostta01g05640	18.6394	18.9854	18.8124	17.9746	17.5345	18.591	17.0944	16.5099	18.3117	17.3996	15.3753	16.3874	16.5008	16.8834	16.1183	16.2231	16.2231	16.2231
ostta01g05690	21.0801	21.482	20.0883	21.4397	21.439	20.4437	20.9837	21.6992	20.4989	21.2537	21.9833	20.2266	21.3606	21.4459	20.2311	21.3677	21.6519	20.0883
ostta01g05700	18.7941	19.1783	20.089	18.9488	19.1873	19.8538	19.8372	20.0489	20.0418	18.0333	19.7221	19.7906	19.7987	19.5636	20.0306	18.9461	20.5214	20.089
ostta01g05720	16.407	15.6099	17.1875	14.6339	14.6339	14.6339	14.4414	14.4414	14.4414	14.3961	14.3961	14.3961	16.9988	16.1269	13.9165	17.0137	16.651	17.1875
ostta01g05740	18.2368	18.8855	18.8374	18.0965	18.7778	17.91	18.0446	18.5691	17.8299	17.5565	17.5565	17.5565	18.4928	14.2711	18.7733	13.0895	17.2335	18.8374
ostta01g05780	17.7532	17.0137	17.829	17.1757	16.9414	17.9317	17.6805	18.026	17.3051	12.2463	16.3636	17.4661	17.2267	17.7126	17.3804	17.7258	16.7206	17.829
ostta01g05830	17.1947	17.0876	16.9132	17.1948	16.2196	16.969	16.7672	17.1047	16.9577	17.4134	14.8463	16.7672	17.2365	16.8376	15.268	17.1103	17.1161	16.9132
ostta01g05850	15.2817	16.1749	15.7283	13.7172	16.4028	15.06	15.1413	14.9987	15.0794	14.4523	14.4523	14.4523	16.5863	16.5863	16.5863	15.0056	15.0056	15.0056
ostta01g05870	20.1037	20.6382	20.1408	20.0374	20.1834	20.0828	19.7633	19.8264	19.782	20.229	20.1327	20.0739	20.0029	19.7158	19.7163	19.7181	19.909	20.1408
ostta01g05880	18.1831	17.9694	17.5828	17.6887	17.5179	17.4162	18.0227	17.6235	17.232	13.8554	18.7233	17.4026	17.9948	17.8828	17.2434	18.2598	17.7418	17.5828
ostta01g05890	17.1693	16.5203	16.9256	17.0098	15.4245	17.1194	16.9827	17.0929	16.9223	16.6901	16.6901	16.6901	16.3476	16.6635	16.7704	16.7612	16.6096	16.9256
ostta01g05910	18.1041	18.4558	19.2875	16.1893	17.7466	18.6731	19.3507	18.9819	18.5973	18.3552	17.5688	18.2042	15.5317	16.7184	18.2475	16.4752	16.9601	19.2875
ostta01g05920	21.9348	21.5726	21.5185	21.8291	21.381	20.8887	21.4946	20.8131	21.079	21.5964	21.6111	21.5204	21.86	21.218	21.5139	21.8643	22.2102	21.5185
ostta01g05930	19.2931	18.9688	18.611	18.7117	18.0501	18.4167	18.9183	18.8173	18.3298	16.6437	18.0588	18.4518	19.2388	18.7842	18.4326	19.1934	18.5497	18.611
ostta01g05950	19.279	19.1721	19.4925	19.4771	19.3098	19.1816	19.1501	18.9628	18.7572	18.7743	18.303	18.5378	19.5472	18.5278	18.4952	18.6995	19.4443	19.4925
ostta01g05970	16.9127	17.4657	16.6203	16.5754	17.4164	16.7105	16.7357	16.9115	16.7215	17.0663	16.5295	16.4271	17.1643	16.9557	16.6427	16.0313	16.9053	16.6203
ostta01g05980	18.9353	18.7496	18.1389	18.9272	18.9171	17.672	18.897	18.4423	17.9648	18.2561	18.4558	17.234	18.7346	18.4118	16.105	18.6342	18.4671	18.1389
ostta01g05990	20.7419	20.7364	20.7363	20.6588	20.4956	20.6006	20.7475	20.5238	20.6745	20.6024	20.5682	20.5182	20.7926	20.3773	20.8951	20.5843	20.4992	20.7363
ostta01g06000	17.7478	17.9077	17.2646	17.9836	18.4159	18.5184	17.9495	18.158	18.4747	15.9077	18.2256	17.4535	17.7028	18.4365	17.1741	17.7675	17.6126	17.2646
ostta01g06010	17.1215	16.384	12.2651	15.356	13.4648	17.322	14.0879	15.6711	13.3074	14.9514	16.3816	15.6665	13.9658	13.9658	13.9658	12.2651	12.2651	12.2651
ostta01g06050	18.9405	18.3721	17.3624	18.9798	18.6114	17.0875	19.2064	18.7856	16.8636	19.6517	19.0877	17.0783	19.331	18.5675	17.9346	18.9528	19.1582	17.3624
ostta01g06080	19.7404	19.7916	20.4702	20.3546	19.9636	20.4664	20.3485	20.322	20.5027	19.0158	19.792	20.2143	20.4375	20.1572	19.5857	20.1516	20.4228	20.4702
ostta01g06110	15.5137	16.5416	16.0277	8.71723	8.71723	8.71723	8.71723	8.71723	8.71723	8.71723	8.71723	8.71723	15.8115	15.8115	15.8115	14.4471	14.4471	14.4471
ostta01g06120	15.0783	16.3971	13.0602	15.0245	13.0603	16.4589	16.3026	16.3026	16.3026	8.71723	8.71723	8.71723	8.71723	8.71723	8.71723	13.0602	13.0602	13.0602
ostta01g06160	17.7179	18.2649	17.2036	17.6154	17.1866	17.7329	17.1145	16.5233	15.9228	13.0151	14.7246	16.8538	16.6258	17.7929	18.1569	17.3844	16.5229	17.2036
ostta01g06170	18.4713	18.0187	17.8035	18.4628	17.8348	17.8524	18.6384	18.5932	17.9162	17.1513	17.0422	17.9518	18.498	18.4548	17.96	18.2619	17.9103	17.8035
ostta01g06190	18.0929	18.003	17.8418	17.8983	17.0228	17.9303	18.0247	17.7693	17.0879	17.7112	17.8298	17.9745	18.2853	17.7927	17.7435	17.9207	18.0215	17.8418
ostta01g06200	18.4467	18.4654	18.5444	18.1495	18.1983	19.1391	18.7977	18.2417	18.4793	19.4409	17.8346	17.9689	18.7431	18.3918	18.3661	18.4646	18.0358	18.5444
ostta01g06220	19.1713	19.422	19.1038	16.99	17.1434	18.7506	18.7056	18.3029	18.3268	18.1768	17.4002	18.9868	19.093	18.1389	18.5943	18.0072	19.6084	19.1038
ostta01g06370	20.7992	20.774	20.6947	20.8731	20.9311	20.5357	20.6765	20.9313	20.6049	21.3516	20.3865	20.5354	20.4651	20.8161	20.5975	20.8016	20.9903	20.6947
ostta01g06390	21.2368	20.7017	21.3807	20.9578	20.8455	21.5027	20.7939	20.6474	21.0423	20.6707	21.0772	20.9569	21.2413	20.6822	21.0097	20.9303	21.1496	21.3807
ostta01g06420	18.0888	18.127	17.1385	17.6519	17.8485	17.9738	16.9473	16.8641	17.6066	18.6397	17.6639	16.7152	17.84	18.2989	17.1833	18.1712	17.6343	17.1385
ostta01g06430	18.004	17.7601	17.8821	17.509	17.5371	17.7498	17.4776	17.4776	17.4776	17.6664	17.0469	17.3566	17.3777	17.4208	14.3203	16.6877	17.9638	17.3258
ostta01g06460	17.1472	16.7561	16.9833	16.5598	16.8155	17.2515	16.2216	17.3326	16.8345	14.1777	16.6217	17.1841	17.6985	17.9745	17.516	17.5635	15.9852	16.9833
ostta01g06470	17.8772	18.3208	17.1935	18.2796	18.699	17.3348	17.7396	18.123	17.6094	17.9808	18.5046	16.9893	18.1619	18.1498	17.2724	17.1093	18.3201	17.1935
ostta01g06490	16.9619	16.2959	17.7198	15.7316	16.4273	17.9959	16.8544	16.8544	16.8544	15.0247	11.8059	17.1183	16.5627	15.6542	17.4712	15.7516	16.7357	17.7198
ostta01g06510	18.1171	18.8165	18.674	18.0319	18.0319	18.0319	17.2396	17.8165	17.528	17.67	17.67	17.67	17.812	17.4775	18.1464	17.5042	18.0891	18.674
ostta01g06610	22.192	21.4908	21.5864	21.9677	20.9844	22.0354	21.8297	22.2142	21.9541	20.8489	21.2512	21.9372	21.259	22.2249	21.9516	21.8742	21.2425	21.5864
ostta01g06660	17.7555	16.8791	18.4942	17.7384	18.0792	17.1499	17.8171	17.6122	18.7704	18.3723	17.9291	17.1418	18.0023	17.5823	17.6717	17.5655	17.8729	18.4942
ostta02g00030	8.71723	8.71723	8.71723	14.8798	15.1417	15.0107	8.71723	8.71723	8.71723	8.71723	8.71723	8.71723	8.71723	8.71723	8.71723	8.71723	8.71723	8.71723
ostta02g00040	18.5749	18.0946	16.8683	18.7538	18.8362	16.6384	18.5594	18.5677	16.4842	17.4655	15.68	18.1696	17.3126	16.9951	16.6461	17.0889	16.8667	16.8683
ostta02g00100	20.2916	19.1121	22.109	19.6427	20.7349	22.27	16.5256	18.6792	21.8312	17.4905	21.9941	22.1229	18.535	21.5127	22.3	20.4909	20.7913	22.109
ostta02g00110	17.4299	17.1488	15.9639	17.6668	17.6668	17.6668	16.6995	17.6739	17.731	15.5284	16.7659	18.3715	16.6047	17.5812	18.0881	17.2474	16.8206	15.9639
ostta02g00130	21.0257	20.8034	20.2674	20.992	20.9221	20.6962	20.8518	21.1064	20.5142	20.7708	19.2917	20.2125	20.8019	21.1715	20.133	21.1284	20.7104	20.2674
ostta02g00250	17.5479	18.1095	18.1651	18.2678	18.9649	18.5803	17.5687	17.5865	18.436	17.7615	18.3464	17.7353	18.0975	18.8591	17.4808	18.1353	18.5808	18.1651
ostta02g00300	14.4845	17.0006	17.3196	17.2153	17.2153	17.2153	14.6302	13.9936	16.9648	14.6036	16.7016	16.6223	15.8481	14.8961	16.8001	15.0683	16.1939	17.3196
ostta02g00340	20.4449	20.2231	20.0604	20.3795	18.7317	19.9272	20.1161	19.9524	19.8271	19.2892	20.107	19.9092	20.3141	19.9634	20.035	20.2405	19.4561	20.0604
ostta02g00370	17.7124	16.1191	17.2656	16.4133	13.3003	17.9395	16.5605	15.48	17.411	17.2572	17.2572	17.2572	17.7655	17.021	17.4961	16.9243	16.5341	17.2656
ostta02g00390	17.8838	17.5006	17.449	16.622	16.6548	17.6027	17.5697	17.7233	16.9124	17.4488	17.4488	17.4488	17.5029	17.8373	16.9585	18.0116	17.6663	17.449
ostta02g00420	17.1826	17.2172	16.8324	17.2319	16.6393	16.5642	17.5009	17.0196	16.3878	16.2902	16.7868	16.4254	17.0439	16.7897	16.6948	17.3298	17.2626	16.8324
ostta02g00480	18.5203	17.6078	18.649	18.5129	16.3812	18.7187	18.3875	18.6468	18.666	17.5873	18.7695	18.1121	18.2216	18.5462	18.1994	18.2451	18.3513	18.649
ostta02g00490	16.8055	17.4187	16.4312	18.0429	19.332	18.6874	17.5914	18.4766	17.5701	17.0224	18.9182	17.9703	15.8894	17.5303	16.6563	16.4331	18.2429	16.4312
ostta02g00500	20.259	20.4959	19.877	20.2341	19.805	19.1543	20.1639	19.9541	19.3914	18.4282	18.8347	19.0833	20.1259	19.6423	19.4152	20.0369	20.1734	19.877
ostta02g00510	18.0424	17.8826	16.3524	16.3896	17.7347	16.8296	17.5419	17.6859	15.8541	15.4186	17.1051	15.4071	17.1181	17.3581	15.4124	17.1093	17.5743	16.3524
ostta02g00555	17.7227	17.6816	17.6123	15.6021	16.7445	17.8523	17.3036	17.6579	17.5622	18.0079	18.0079	18.0079	17.902	17.908	17.896	17.8165	17.7144	17.6123
ostta02g00580	15.7349	16.9725	16.9419	15.3111	16.9703	17.5143	15.132	16.9824	17.5002	16.1249	18.1401	17.0634	16.3264	15.4893	16.725	13.1822	16.3166	16.9419
ostta02g00600	16.8472	16.9618	15.8974	16.2859	15.9143	16.6096	16.5164	16.6769	16.4305	16.3647	16.3647	16.3647	16.8683	17.0096	14.4259	16.9322	16.0672	15.8974
ostta02g00610	25.1092	24.4618	24.69	24.7574	24.0107	24.6181	24.7725	24.5468	24.3613	23.7836	23.6191	24.6039	24.7805	24.5674	24.5868	24.9392	24.4618	24.69
ostta02g00640	22.0771	21.2934	22.0061	21.7769	20.8693	21.7868	21.5779	21.0137	21.6219	21.4673	20.8831	21.4564	21.8637	21.2414	21.5598	21.9914	21.3174	22.0061
ostta02g00670	21.594	21.9097	21.8461	21.6211	22.2078	21.8559	21.6155	21.5992	21.8339	22.0398	21.8939	21.7276	21.7176	21.6619	21.5742	21.5745	22.2133	21.8461
ostta02g00810	20.3926	20.2175	20.5818	20.0331	19.1065	20.6156	20.2033	20.3286	20.5756	19.5688	18.7525	20.5747	20.2585	20.47	20.6701	20.2966	20.5072	20.5818
ostta02g00860	18.2934	18.5416	17.0215	19.079	17.2545	17.1234	18.7034	17.7666	17.5719	17.7213	17.7213	17.7213	18.0487	16.4461	18.3251	18.7282	17.3728	17.0215
ostta02g00870	17.6626	17.7296	19.169	17.7858	17.4934	18.9331	17.5436	17.2847	18.9712	19.2923	18.0984	19.0403	17.7111	17.1562	17.1631	17.3817	17.2991	19.169
ostta02g00880	19.2413	19.1052	19.6552	19.3104	19.4518	18.9241	18.6406	18.2899	18.7902	18.3655	16.7965	18.8235	19.0498	19.0488	19.5722	19.2924	19.4519	19.6552
ostta02g00900	19.4801	19.3246	18.89	19.0137	17.5899	19.1046	19.5656	19.3376	19.3189	15.92	14.5859	18.6064	18.6484	18.6271	18.7004	18.7222	18.7247	18.89
ostta02g00940	20.96	21.1923	20.534	20.7148	20.6917	20.7453	20.9956	20.95	20.7415	19.2253	20.543	20.2977	21.0876	20.837	20.3822	20.8	20.9477	20.534
ostta02g00950	18.5855	18.4452	18.5545	17.5663	17.9895	18.5465	18.0219	18.0476	18.7983	18.6039	19.286	18.5728	18.7052	18.2562	17.5784	17.9921	18.749	18.5545
ostta02g01010	15.8074	17.1012	17.4218	18.8309	18.8309	18.8309	15.7023	17.1507	18.6816	16.9602	16.7224	17.567	17.6207	17.6207	17.6207	17.4218	17.4218	17.4218
ostta02g01020	23.0583	23.1413	23.2581	22.9592	23.2923	23.1203	22.8692	22.8759	22.8648	23.5149	23.3102	22.8501	23.2053	22.7523	23.1083	23.0612	23.382	23.2581
ostta02g01030	14.6527	14.6527	14.6527	14.8452	14.8452	14.8452	14.6306	14.6306	14.6306	13.3469	13.3469	13.3469	15.2848	14.2234	13.162	14.4601	14.4601	14.4601
ostta02g01080	18.027	17.4432	17.8752	17.9712	17.3386	18.4655	18.1363	17.3318	17.8407	17.9143	17.9143	17.9143	17.7046	17.4708	18.1855	17.6305	16.71	17.8752
ostta02g01090	20.0738	20.2194	19.6633	20.1154	19.8364	19.4385	20.0077	19.8471	19.377	20.0734	20.4388	19.1806	20.221	19.8863	19.4165	19.9927	20.1488	19.6633
ostta02g01130	15.5144	13.9262	14.7203	14.9149	14.9149	14.9149	15.1096	15.1096	15.1096	15.4579	15.6053	15.5316	8.71723	8.71723	8.71723	8.71723	8.71723	8.71723
ostta02g01140	20.0405	20.0936	20.3135	19.7865	20.0476	20.2745	19.8293	19.7089	20.1529	20.7734	19.4494	20.3369	19.6826	19.2863	20.379	19.0774	19.3828	20.3135
ostta02g01160	16.3074	16.0224	16.1182	16.3053	15.4271	15.8662	15.4695	14.6952	15.0823	15.518	15.518	15.518	16.1503	15.7568	15.9536	16.2679	15.9011	16.1182
ostta02g01180	20.8499	21.246	20.7231	20.4842	20.8144	20.2368	20.9508	21.0502	20.1399	20.4188	20.2496	20.2194	21.0674	20.459	20.1137	20.6882	20.916	20.7231
ostta02g01190	15.5545	16.0891	15.9897	16.5623	17.6984	17.8228	14.9961	16.1861	16.5961	15.7841	16.7915	16.1373	15.8869	15.8869	15.8869	15.9897	15.9897	15.9897
ostta02g01245	17.1725	17.6217	17.899	15.7969	16.2234	17.2532	16.5409	15.9706	17.5466	18.4343	19.0547	18.1262	18.7375	17.4763	18.0134	16.9557	18.6143	17.899
ostta02g01270	15.5737	15.5737	15.5737	8.71723	8.71723	8.71723	8.71723	8.71723	8.71723	8.71723	8.71723	8.71723	8.71723	8.71723	8.71723	15.5737	15.5737	15.5737
ostta02g01320	22.2122	22.1028	21.7285	22.0828	22.2939	21.7881	21.9273	22.1352	21.8333	22.2452	21.1384	21.608	22.0793	21.9292	21.619	21.7482	22.0746	21.7285
ostta02g01330	18.6047	18.7742	18.209	18.2462	18.0441	18.7684	18.4965	18.7199	18.683	17.8803	17.2491	18.4594	17.1249	18.9071	18.6224	18.3965	18.3513	18.209
ostta02g01350	11.583	15.567	17.9546	18.1246	18.1246	18.1246	12.0855	14.412	17.9066	13.0577	14.5495	17.9621	14.9685	15.4167	17.6108	14.3796	13.2882	17.9546
ostta02g01360	21.4393	21.4007	21.1431	21.4849	21.3138	21.0766	21.1625	21.4488	21.0825	21.0692	20.5964	21.0603	21.1377	21.1453	20.6996	21.2165	21.4528	21.1431
ostta02g01390	20.5133	20.6954	20.4614	20.1026	20.6508	20.4503	20.4853	20.3344	20.4501	20.7737	20.7274	20.1457	20.4787	19.9921	20.2823	20.0821	20.5438	20.4614
ostta02g01460	16.1106	14.5845	16.4949	17.5949	17.5636	18.8325	17.4554	16.017	18.1219	16.1517	15.163	17.7172	16.1522	16.5048	18.4044	15.3829	15.8936	16.4949
ostta02g01480	18.9103	19.167	19.0206	17.597	18.8695	18.4913	18.711	18.7744	18.5404	16.4306	18.0715	18.6662	18.4765	18.0087	18.6812	18.109	18.8809	19.0206
ostta02g01490	18.1346	17.4939	18.1612	17.315	17.0607	18.3822	17.6943	18.0922	18.1918	18.2416	18.2416	18.2416	18.142	18.7377	18.5914	18.536	16.9429	18.1612
ostta02g01510	18.0114	18.3206	17.172	16.6232	16.7177	15.855	17.1424	16.9071	17.0248	17.3129	16.9125	16.0076	15.6647	17.4394	16.552	17.1858	16.3747	17.172
ostta02g01520	19.478	19.1277	18.5696	19.4862	19.1666	18.5862	19.2164	18.8726	17.9105	19.2503	19.0979	18.3451	19.8111	19.2692	18.2139	19.5319	19.3216	18.5696
ostta02g01530	8.71723	8.71723	8.71723	8.71723	8.71723	8.71723	17.0925	17.0925	17.0925	14.6997	14.6997	14.6997	16.6731	16.3891	16.9572	16.205	16.205	16.205
ostta02g01590	14.9054	15.1695	14.1385	14.9778	15.8604	13.7413	14.6436	15.1585	13.7801	15.3603	14.5746	13.5166	14.0491	14.5608	14.3049	14.8323	14.9725	14.1385
ostta02g01610	16.4951	16.4195	16.4573	16.5335	16.7032	16.1924	16.5879	16.9439	16.2789	16.1263	16.1263	16.1263	16.8408	16.448	16.2997	16.5716	16.7117	16.6417
ostta02g01640	8.71723	8.71723	8.71723	8.71723	8.71723	8.71723	8.71723	8.71723	8.71723	8.71723	8.71723	8.71723	15.3161	15.3161	15.3161	15.983	15.983	15.983
ostta02g01690	20.7837	20.6432	20.6746	20.4054	19.8538	20.862	20.6867	20.8794	20.8194	19.357	20.701	20.6652	20.5707	20.8207	20.5757	20.6937	20.4214	20.6746
ostta02g01730	19.0291	17.9098	20.314	19.0124	17.9061	20.7273	18.4472	18.0429	20.6949	18.8571	17.0544	19.5373	18.371	18.4585	20.3018	19.3095	18.5789	20.314
ostta02g01770	17.5136	18.1203	18.2726	15.3	16.8668	18.2842	16.9094	17.8412	18.63	16.497	15.9997	18.3554	17.1889	16.914	18.6865	15.3919	18.364	18.2726
ostta02g01780	16.2928	16.1315	16.2122	16.1293	14.9597	14.3103	16.151	14.9975	15.8201	15.5665	15.2791	15.4228	15.9617	15.6598	15.3579	15.1652	15.1652	15.1652
ostta02g01790	20.8667	21.1744	21.4992	20.971	22.421	21.5706	20.9103	21.6442	21.5645	21.4309	21.3373	21.348	21.0029	21.3501	21.4004	20.8505	21.6944	21.4992
ostta02g01840	22.3011	21.7926	21.8401	22.1342	21.5545	21.9126	22.3562	21.8753	21.8659	21.2753	21.9014	21.7101	22.236	21.6661	21.7361	21.8016	21.7174	21.8401
ostta02g01860	16.7184	15.7416	12.8558	12.1372	12.1372	12.1372	12.4901	12.4901	12.4901	12.1543	12.1543	12.1543	17.2891	15.2874	13.2856	14.2327	15.6096	12.8558
ostta02g01910	23.1276	23.3639	22.867	23.0792	23.2344	23.2051	23.0789	22.9963	23.3101	23.2167	23.1389	22.7214	22.9445	23.0595	22.7729	22.8782	22.9803	22.867
ostta02g01930	18.9355	17.3482	18.4535	18.8287	17.4661	19.008	18.8834	18.1343	18.8053	18.7343	18.7343	18.7343	17.7549	16.2604	18.9733	17.9591	16.964	18.4535
ostta02g01960	19.855	19.6621	19.5216	19.591	18.6212	20.0127	19.5149	19.7769	19.9126	18.0754	19.1048	19.4892	19.8311	20.369	19.5888	20.0889	19.3038	19.5216
ostta02g01970	19.7555	20.2209	20.0433	20.1263	20.3466	20.4256	19.5235	19.6668	20.5778	19.6101	18.7888	19.68	19.2287	19.6683	19.7188	19.788	19.7581	20.0433
ostta02g01980	18.5431	17.1544	17.9717	18.3867	16.8243	18.0319	18.5438	17.2804	21.1799	16.2452	15.8155	17.9114	18.3213	16.6535	18.0466	18.4327	17.0913	17.9717
ostta02g02010	8.71723	8.71723	8.71723	8.71723	8.71723	8.71723	8.71723	8.71723	8.71723	8.71723	8.71723	8.71723	13.002	13.164	13.3261	14.5804	14.5804	14.5804
ostta02g02020	18.1655	17.678	17.1378	16.8022	16.8277	17.5223	17.6233	17.9555	17.2408	14.0246	16.9988	17.6107	18.4955	17.69	17.467	18.0023	17.9248	17.1378
ostta02g02090	19.526	19.5364	18.7356	19.5875	19.4032	20.2178	18.9459	18.5078	20.2765	20.4831	19.7323	18.6907	19.4458	18.9967	18.639	18.8473	18.9832	18.7356
ostta02g02150	18.9801	19.3169	18.6448	18.8974	18.8963	18.2209	18.8066	18.7853	18.241	19.253	18.6794	18.3937	19.0549	17.8924	18.4353	18.2066	18.8515	18.6448
ostta02g02200	17.1451	18.0413	19.4365	19.1612	18.7527	19.5676	19.0769	18.3254	19.3459	18.2205	18.5148	19.1238	19.1834	18.5659	19.2165	19.3148	18.5934	19.4365
ostta02g02270	20.919	20.3021	20.573	20.5308	19.3839	20.7034	20.525	20.5313	20.4083	19.1162	19.6443	20.5282	20.8288	20.9282	20.4579	20.9801	20.3266	20.573
ostta02g02280	17.9207	17.8521	17.4293	17.5367	17.1092	19.1961	17.3524	17.8851	18.8831	16.2693	16.4047	17.2934	17.5141	17.6468	19.6944	16.307	17.9546	17.4293
ostta02g02290	17.6872	18.1179	17.3815	17.7129	18.0234	17.7776	17.1455	17.2031	17.8755	17.215	17.0963	17.792	17.869	17.9215	17.706	17.69	17.571	17.3815
ostta02g02330	16.3539	16.5362	17.1372	15.946	16.09	16.018	8.71723	8.71723	8.71723	8.71723	8.71723	8.71723	16.9633	16.9633	16.9633	17.1372	17.1372	17.1372
ostta02g02360	18.4922	17.5687	17.6955	18.0355	16.3019	18.2154	18.6201	18.0365	17.491	17.9392	17.2958	18.1148	18.8527	16.559	17.2319	18.2319	18.0691	17.6955
ostta02g02370	21.5671	21.6111	21.6365	21.7961	21.8061	21.5055	21.5015	21.18	21.4498	22.0878	20.9951	21.6523	21.79	21.3877	21.5331	21.8136	21.6342	21.6365
ostta02g02380	22.2703	21.5998	22.1238	22.3052	21.6791	22.4189	22.5092	22.1727	22.8302	22.4191	22.3092	22.2439	22.4587	21.8094	22.0424	22.2563	22.2949	22.1238
ostta02g02400	19.6413	19.2907	19.3377	19.4344	18.5431	19.3286	19.0576	19.0165	19.329	17.6765	18.2006	19.3421	19.1989	19.3148	19.5013	19.5648	18.7403	19.3377
ostta02g02420	21.5751	21.4773	21.2642	21.424	21.263	21.0537	21.4035	21.2376	20.9599	20.9483	20.6895	21.1899	21.5936	21.1489	21.0527	21.4555	21.4915	21.2642
ostta02g02460	23.1717	23.431	23.4205	22.5432	23.2656	23.3588	23.2082	23.9922	23.3092	22.4352	22.9415	23.5917	23.3168	23.7115	23.6392	22.8913	23.1457	23.4205
ostta02g02470	18.5058	18.1471	17.6204	18.7623	18.6129	17.1422	18.5546	18.7129	17.5706	19.5068	18.9302	17.2315	18.9386	17.8288	17.4948	18.538	19.2658	17.6204
ostta02g02480	13.4641	15.0868	16.4203	12.4053	12.0272	16.4315	13.4229	14.9909	16.3173	14.3613	15.235	16.2617	15.5877	13.3807	16.2495	13.4992	14.0758	16.4203
ostta02g02510	23.7887	24.0047	23.7124	23.902	24.0575	23.6862	24.0518	24.1237	23.8859	24.2804	23.8439	23.8458	23.9768	23.7728	23.7206	23.5325	24.0782	23.7124
ostta02g02520	19.6986	19.5862	19.4161	18.9974	18.2504	19.7959	19.7318	18.5819	19.2025	18.5669	19.1738	19.2272	19.3172	19.321	19.3124	19.5358	18.9178	19.4161
ostta02g02550	16.2558	16.2558	16.2558	16.6482	16.6482	16.6482	15.0783	15.3585	16.453	15.379	15.379	15.379	14.4816	15.7745	15.1281	14.8862	15.8351	16.2558
ostta02g02570	21.1359	21.4349	20.4442	21.1788	21.6614	20.7258	20.8891	20.817	20.5118	21.8907	21.1565	20.4496	21.182	20.6332	20.6256	20.5509	21.0188	20.4442
ostta02g02580	19.3247	19.322	19.2164	19.6231	19.3484	19.6067	19.3177	18.9633	19.1835	20.0266	19.4148	19.0387	19.4235	19.3459	19.1351	19.7953	19.2525	19.2164
ostta02g02650	22.0275	22.1385	21.669	21.8808	21.6464	21.4043	22.0092	21.8788	21.5242	21.3408	21.7941	21.3254	22.109	21.7985	21.2472	21.9783	22.0566	21.669
ostta02g02680	20.2061	20.3131	19.5494	19.279	19.0949	19.2422	19.4342	19.2326	19.265	17.561	19.0656	19.5113	19.8879	19.507	19.3269	19.5452	20.1198	19.5494
ostta02g02700	21.5073	21.4505	21.3977	21.4678	21.7535	21.6429	21.4934	21.5969	21.6862	20.8466	20.8895	21.3027	21.799	21.7528	21.4298	21.5935	21.9021	21.3977
ostta02g02720	20.1065	19.8989	19.2039	19.576	19.3958	19.16	19.8201	19.9249	19.2269	18.1389	19.5331	19.2783	19.8294	19.9877	19.3385	19.9554	19.1259	19.2039
ostta02g02730	17.2373	17.8301	17.4375	18.6913	18.5823	18.2042	18.0594	18.0238	17.1818	19.1659	18.9	15.7733	18.6511	17.0786	14.4767	16.9551	18.5148	17.4375
ostta02g02750	15.1821	16.6229	16.3326	16.0745	17.1096	13.8805	16.009	16.009	16.009	15.8771	16.7824	16.3298	15.663	15.663	15.663	16.1324	15.9322	16.3326
ostta02g02800	20.1089	20.5711	20.3166	20.0565	20.5812	20.5002	20.0713	20.1921	20.6229	20.1578	20.2868	20.2649	20.3277	20.4891	20.3436	20.1882	20.5322	20.3166
ostta02g02830	16.5681	16.6665	16.6173	16.9924	17.0027	16.9976	17.1631	17.5013	17.3322	17.2129	17.0101	17.1115	17.4346	17.1592	17.2969	16.798	17.1714	16.9847
ostta02g02840	16.193	14.524	18.2118	15.8127	14.8626	17.6479	17.6765	17.6765	17.6765	17.9578	17.9578	17.9578	15.0368	16.1038	18.1353	16.277	14.9499	18.2118
ostta02g02860	21.9113	21.382	21.4416	21.3064	20.563	20.5795	21.7347	21.3638	20.7704	20.5635	20.6837	21.5168	21.8295	21.6441	21.2069	21.8329	21.7889	21.4416
ostta02g02870	23.1934	22.7271	22.5773	23.0656	22.8843	22.1645	23.0922	22.7471	22.0485	23.1821	22.4672	22.3674	23.0464	22.3565	22.3791	22.9478	22.9313	22.5773
ostta02g02880	15.1731	15.7117	18.2431	16.1628	17.6168	18.3202	18.4211	18.4211	18.4211	17.6624	17.6624	17.6624	17.0904	11.6957	18.0296	12.9754	18.4665	18.2431
ostta02g02920	17.0714	15.9666	16.9315	17.1651	16.6072	16.9515	16.9524	16.8731	16.9128	17.6368	15.1649	16.9838	17.3082	16.8237	16.895	15.2159	17.2634	16.9315
ostta02g02940	13.8728	13.8728	13.8728	14.3475	14.3475	14.3475	14.8379	14.8379	14.8379	14.5223	14.5223	14.5223	13.6172	14.2156	14.8141	13.7522	13.6316	13.8728
ostta02g02980	14.5117	14.5117	14.5117	8.71723	8.71723	8.71723	8.71723	8.71723	8.71723	13.7895	13.7895	13.7895	15.263	15.2259	15.1888	15.1893	15.8669	14.5117
ostta02g03070	8.71723	8.71723	8.71723	8.71723	8.71723	8.71723	8.71723	8.71723	8.71723	14.5803	16.5972	13.2934	16.9026	16.5833	16.743	15.9382	17.1009	16.5196
ostta02g03090	15.7266	15.7266	15.7266	15.7937	15.7937	15.7937	15.7594	15.7594	15.7594	16.2041	16.76	15.4992	15.7064	15.7064	15.7064	15.7266	15.7266	15.7266
ostta02g03120	19.5217	19.7622	19.9134	19.6051	19.5519	18.9886	19.6862	19.6294	19.0248	17.4175	18.9169	18.9222	19.847	18.7755	18.7109	18.8887	19.7527	19.9134
ostta02g03180	17.2087	17.2087	17.2087	8.71723	8.71723	8.71723	8.71723	8.71723	8.71723	8.71723	8.71723	8.71723	16.9647	16.9647	16.9647	16.3164	15.4242	17.2087
ostta02g03250	21.0381	21.2735	20.5382	21.0371	21.271	20.378	20.9245	21.0244	20.1658	21.233	20.7866	20.3873	20.4947	20.8261	20.4596	20.9193	20.7181	20.5382
ostta02g03260	13.8977	16.523	18.8716	13.2951	18.1985	20.8083	14.476	18.6205	20.8934	14.9491	18.318	20.3805	14.4993	19.3256	20.3429	14.7226	19.8942	18.8716
ostta02g03330	21.0112	20.2092	20.2204	19.9961	18.5856	20.9045	20.572	21.2301	20.6194	19.168	21.1855	20.8575	20.5531	22.0328	20.7404	21.5317	19.5852	20.2204
ostta02g03350	20.3705	20.0519	19.9154	20.507	20.1463	19.7957	20.5346	20.3706	19.7101	20.0942	20.0134	19.8018	20.4848	20.0708	19.9611	20.3446	20.5746	19.9154
ostta02g03355	16.274	16.9559	16.2871	16.708	16.0005	16.1861	17.5797	17.2871	17.4334	16.4371	18.5688	17.5029	16.5482	16.1834	16.3658	15.216	16.2567	16.2871
ostta02g03360	21.2108	21.5258	21.2207	21.1917	21.279	20.9285	21.207	21.1637	20.9214	20.6084	21.4237	20.9383	21.2201	21.1187	20.8483	21.1646	21.198	21.2207
ostta02g03390	17.6964	17.2383	17.4674	16.677	17.639	16.5241	17.1173	16.5682	16.8427	17.4693	16.6474	16.2806	17.2024	17.2024	17.2024	17.62	17.62	17.62
ostta02g03400	20.4441	18.9007	20.5729	20.1241	18.5505	20.5302	20.3328	19.6684	20.0455	19.0019	18.6045	20.1797	20.6533	19.548	20.3198	20.6158	20.1697	20.5729
ostta02g03430	19.5146	19.8793	19.0693	19.1866	19.2821	17.9382	19	18.6829	18.3071	19.646	19.4303	18.7727	19.3527	19.1098	19.1742	19.4244	19.7357	19.0693
ostta02g03490	21.68	22.0535	21.3216	21.7355	21.676	20.8015	21.1324	21.4619	20.6864	20.3442	21.4667	21.2745	21.759	21.1836	21.0277	21.8028	21.8056	21.3216
ostta02g03500	15.455	15.455	15.455	15.64	15.64	15.64	8.71723	8.71723	8.71723	8.71723	8.71723	8.71723	15.4197	15.4197	15.4197	15.3969	15.3388	15.455
ostta02g03540	16.0435	16.0435	16.0435	16.009	16.009	16.009	16.7934	13.8836	15.3385	15.0082	15.0082	15.0082	14.678	14.9694	14.3865	16.078	16.078	16.078
ostta02g03600	20.5621	20.8776	20.0746	20.4552	20.6562	19.8609	20.403	20.2579	19.5736	20.9444	20.352	19.6774	20.2292	19.9169	19.9084	20.2597	20.2752	20.0746
ostta02g03610	14.3208	14.3208	14.3208	8.71723	8.71723	8.71723	8.71723	8.71723	8.71723	8.71723	8.71723	8.71723	8.71723	8.71723	8.71723	14.3208	14.3208	14.3208
ostta02g03620	20.6264	20.5335	20.7607	20.9535	20.4573	21.0149	20.6891	20.6256	20.9178	20.7899	20.4023	20.7633	21.2205	20.79	20.4446	20.9489	21.0468	20.7607
ostta02g03640	20.1052	20.5139	19.8243	20.0104	20.6939	19.8959	20.2249	20.3828	20.0143	20.6569	20.9076	19.5787	20.0928	20.2954	19.5956	19.9254	20.2383	19.8243
ostta02g03680	17.6807	17.8644	18.3867	8.71723	8.71723	8.71723	8.71723	8.71723	8.71723	8.71723	8.71723	8.71723	15.8901	16.2557	15.8612	17.6707	16.0095	18.3867
ostta02g03690	17.9577	18.488	17.5502	17.9391	17.7294	17.5466	17.7901	17.6502	17.5994	18.1861	16.2806	17.4079	18.0492	18.0588	17.1976	17.7097	17.7264	17.5502
ostta02g03700	20.1242	20.2522	19.7878	19.6179	20.0072	20.0608	19.5174	18.5609	19.8984	20.8155	20.4996	19.4879	19.6925	20.0851	19.6259	19.8524	19.6773	19.7878
ostta02g03720	17.0949	15.3579	19.294	18.0746	16.9629	19.1664	15.8416	14.7413	18.0289	19.241	18.4038	17.8846	17.88	18.0245	18.1691	18.2122	17.1304	19.294
ostta02g03740	19.9523	19.827	19.376	19.7177	19.509	19.6266	19.45	19.3804	19.6159	18.5343	18.8835	18.6155	19.5074	18.7722	18.819	19.2691	19.4243	19.376
ostta02g03780	20.1202	19.6856	19.6585	19.9942	19.5192	19.5486	19.9463	19.3686	19.4612	20.1658	18.5134	19.5229	20.0883	19.0346	19.5728	20.1162	19.8981	19.6585
ostta02g03810	18.8974	18.2282	16.4386	18.7379	17.3416	16.4893	19.2182	18.8999	14.0923	17.0472	17.5404	16.3628	18.7149	18.4247	16.339	18.4061	18.2887	16.4386
ostta02g03830	19.0558	18.3414	19.206	18.9106	18.6446	18.9247	18.7576	18.8789	19.2314	18.3931	18.1184	18.914	19.0749	18.7997	18.902	19.2866	19.3194	19.206
ostta02g03860	15.8254	18.26	17.0427	16.7816	16.7816	16.7816	16.7578	16.2834	16.5206	16.8177	18.4535	16.4968	16.7369	16.7369	16.7369	16.9621	16.9621	16.9621
ostta02g03880	21.6545	21.2561	21.2218	21.2386	20.7775	21.0988	21.2756	21.0357	20.8387	19.8541	20.8439	21.0861	21.4315	21.1562	21.3848	21.3918	21.0337	21.2218
ostta02g03900	17.0254	17.0254	17.0254	16.8991	16.8991	16.8991	16.9258	16.9258	16.9258	17.1516	17.1516	17.1516	17.2947	17.2947	17.2947	17.0254	17.0254	17.0254
ostta02g03910	16.7723	16.5735	15.6216	16.379	16.0173	15.6599	15.5612	13.9552	15.0669	15.2555	15.2555	15.2555	15.2378	16.0145	15.6973	15.5495	11.6122	15.6216
ostta02g03920	16.6339	15.6552	15.5462	16.8913	16.4082	14.9399	14.9014	14.9014	14.9014	15.1495	15.1495	15.1495	15.5286	15.5286	15.5286	15.5462	15.5462	15.5462
ostta02g03960	17.2407	17.2929	17.6479	17.3527	16.6628	17.856	17.3857	16.9127	17.7181	18.058	17.826	17.4659	17.3033	17.3954	17.4875	17.4078	17.1677	17.6479
ostta02g03980	21.1506	21.303	21.2821	21.3287	21.2969	21.2682	21.1853	20.9605	21.2174	21.6585	21.3712	21.1633	20.9105	20.8192	21.445	21.0038	21.0911	21.2821
ostta02g03990	15.5247	16.1202	15.8225	15.7756	15.5338	15.6547	15.8993	15.8993	15.8993	16.537	16.1968	15.6978	8.71723	8.71723	8.71723	8.71723	8.71723	8.71723
ostta02g04020	18.9428	18.8924	19.0331	18.5564	17.1398	18.9645	18.7036	18.5391	18.5966	18.5269	18.5269	18.5269	18.6344	17.8636	18.6896	18.5095	18.3729	19.0331
ostta02g04030	16.9672	14.9183	18.3484	16.8319	16.002	18.8211	15.7171	16.9579	18.7341	17.2496	15.4258	17.5877	16.4644	17.0545	15.0394	17.2461	16.0168	18.3484
ostta02g04060	24.1394	24.378	24.0173	24.1936	24.5942	23.5136	24.1433	24.1793	23.272	24.8636	24.0058	23.7955	24.1415	23.309	23.9627	23.5016	24.254	24.0173
ostta02g04070	16.3821	17.3957	18.6167	15.7837	16.6967	17.1862	18.5266	18.5266	18.5266	16.9016	17.4135	17.1576	17.4328	16.2907	18.5748	16.7394	17.678	18.6167
ostta02g04080	20.3957	20.0891	20.0702	20.2906	19.887	20.2034	20.4031	20.1402	19.8756	18.941	19.9183	19.7035	20.4535	20.1156	19.6563	20.2631	20.0842	20.0702
ostta02g04090	18.1492	18.4542	17.2586	16.8125	16.9612	17.7003	15.664	15.5813	18.6166	18.3756	18.5928	18.3682	18.357	17.8345	16.9817	17.7642	18.1561	17.2586
ostta02g04100	13.8258	16.9705	14.5338	14.2539	14.2539	14.2539	14.131	14.131	14.131	13.8602	13.8602	13.8602	14.6798	14.5912	14.5027	14.9518	15.3697	14.5338
ostta02g04115	19.6164	19.5857	18.8015	19.4091	19.3709	19.3387	19.5796	19.6418	19.2595	16.6633	18.6479	19.057	19.563	19.4608	18.9341	19.5772	19.5863	18.8015
ostta02g04120	20.2533	19.639	19.1631	20.1266	19.5246	18.943	20.1252	19.4665	19.0981	18.5647	19.104	18.861	19.9264	19.7352	18.9383	20.0023	19.6735	19.1631
ostta02g04130	18.1068	18.3147	17.3713	18.1583	18.3488	17.3752	17.597	17.6672	17.4972	18.0792	17.6365	17.0162	17.7114	17.6097	17.0294	17.4664	17.6788	17.3713
ostta02g04180	16.377	16.377	16.377	14.2029	14.2029	14.2029	14.284	14.284	14.284	12.3389	12.6277	14.2275	10.3909	15.5899	14.3415	15.5155	13.6842	16.377
ostta02g04240	17.6945	16.7421	17.1128	17.3055	16.3769	17.3093	15.9922	17.6071	16.9552	17.1068	17.1068	17.1068	17.7584	17.5702	16.8575	17.5224	17.6087	17.1128
ostta02g04260	18.5077	18.7298	17.7362	18.4515	18.2199	17.2871	18.5943	18.5616	17.2165	18.8047	18.4797	17.2334	18.9184	17.9062	17.0773	18.1704	18.7775	17.7362
ostta02g04280	17.3304	16.5653	16.9479	17.2774	15.9654	16.6214	15.7875	16.1268	15.9571	17.5707	17.7616	17.5562	17.6384	16.7805	17.2095	16.4317	17.7564	17.094
ostta02g04290	19.0675	18.1858	19.5574	19.2776	18.1167	19.838	19.2698	19.5037	19.7761	19.0102	18.9804	19.4117	18.9075	20.0423	19.4611	19.7385	18.66	19.5574
ostta02g04300	18.8345	18.6761	18.7553	17.7961	18.7212	18.2586	16.5403	17.6272	18.1757	19.0268	18.44	17.5244	17.7923	17.7923	17.7923	17.9872	17.9872	17.9872
ostta02g04340	15.4472	15.4472	15.4472	14.2782	16.2395	17.5995	17.4074	17.4074	17.4074	17.3741	17.3741	17.3741	16.283	16.283	16.283	15.4472	15.4472	15.4472
ostta02g04350	19.9102	20.3144	19.5302	19.7018	20.6045	18.6967	19.2237	19.3781	18.088	21.0603	20.6139	19.767	20.1423	20.2802	19.5872	20.5766	20.3974	19.5302
ostta02g04360	18.5572	18.8656	18.7114	17.7162	18.4501	18.6129	17.8931	17.9083	18.4966	17.5623	17.1994	17.0028	17.7584	17.5421	17.0659	17.2773	17.6899	17.4836
ostta02g04390	20.1059	20.9134	21.4864	20.56	21.7971	21.5781	19.9826	21.4949	21.5906	21.4494	21.4652	21.3289	20.0681	21.4514	21.5238	20.6077	21.9631	21.4864
ostta02g04430	20.7698	21.1273	20.834	20.8814	21.0455	20.8141	20.8397	20.7668	20.8835	20.991	21.1081	20.6758	20.9097	20.6335	20.7853	20.6754	20.6974	20.834
ostta02g04440	18.732	19.1182	18.384	19.1856	19.4211	18.4984	19.1361	18.9982	18.01	19.0896	19.3026	18.4305	18.8202	18.9646	17.7568	18.9621	18.7251	18.384
ostta02g04470	17.4517	17.5148	18.2449	17.2828	17.6696	17.5736	17.5567	17.5567	17.5567	18.1242	17.049	18.2421	17.1444	16.91	18.4279	17.1432	17.941	18.2449
ostta02g04490	14.5037	15.1281	21.2101	15.0654	20.8512	21.0761	16.3173	16.399	21.1127	16.7412	20.3227	21.12	16.7087	19.0776	21.1126	15.2111	21.4927	21.2101
ostta02g04530	18.3776	18.472	18.5058	18.3762	18.3174	18.5335	18.4614	18.3973	18.1971	17.2675	16.8794	18.4859	18.5837	18.1471	18.3711	18.3386	18.3555	18.5058
ostta02g04540	19.1518	19.5154	19.7779	19.343	19.7063	19.4785	18.9664	19.4574	19.4319	19.1372	19.3733	19.8565	19.0058	19.3511	20	19.4199	19.3409	19.7779
ostta02g04550	16.8392	16.8392	16.8392	16.1974	16.1974	16.1974	15.5557	15.5557	15.5557	8.71723	8.71723	8.71723	8.71723	8.71723	8.71723	16.8392	16.8392	16.8392
ostta02g04560	21.1126	21.5714	21.4593	21.4941	21.5955	22.2969	21.3306	21.4185	22.3447	22.037	21.7421	21.3902	21.1315	21.645	21.3106	21.215	21.1443	21.4593
ostta02g04600	20.5697	20.8236	20.8851	20.391	20.7173	20.7132	20.575	20.6653	20.7627	20.3886	20.6809	20.6157	20.5988	20.5015	20.1751	20.6385	20.8024	20.8851
ostta02g04650	19.5767	18.7306	17.6045	19.5079	18.538	19.5665	19.4919	20.0212	20.3738	17.9261	18.7243	18.5126	19.2912	20.414	19.0441	19.3341	18.425	17.6045
ostta02g04670	19.7753	19.8953	20.0596	19.947	20.658	20.1508	19.2703	18.8872	20.155	20.3535	19.388	20.3237	19.4156	19.1196	20.619	19.7899	19.2882	20.0596
ostta02g04680	21.3247	21.3855	21.4829	21.6891	21.7734	22.2748	21.7944	21.6427	22.4372	22.1251	21.9848	21.6233	21.359	21.7683	21.3143	21.1517	21.3159	21.4829
ostta02g04710	16.2849	16.2849	16.2849	14.3173	14.3173	14.3173	15.9585	15.9585	15.9585	15.1564	15.1564	15.1564	14.3544	14.3544	14.3544	16.2849	16.2849	16.2849
ostta02g04740	14.1536	14.1536	14.1536	15.012	15.012	15.012	16.2087	14.9573	16.4452	14.8115	16.7458	16.0728	15.3227	15.3227	15.3227	14.1536	14.1536	14.1536
ostta02g04750	14.9777	15.3423	15.16	15.3012	15.3012	15.3012	15.4424	15.4424	15.4424	8.71723	8.71723	8.71723	8.71723	8.71723	8.71723	8.71723	8.71723	8.71723
ostta02g04770	17.4306	18.1396	16.9584	17.3836	18.2626	17.267	17.3303	17.8261	17.2654	17.9615	18.4212	16.8377	17.6655	17.72	16.7601	17.3719	17.8865	16.9584
ostta02g04800	21.1676	21.5278	21.0307	20.6953	21.1584	21.4063	20.8304	21.46	21.4728	20.314	21.6871	21.272	20.8758	21.4631	21.3808	20.7406	21.0216	21.0307
ostta02g04820	19.4427	19.3834	20.2953	19.6115	19.219	20.4265	19.6756	19.3393	20.4571	19.0626	18.7213	19.1344	19.1995	19.5757	20.3826	19.4439	19.3622	20.2953
ostta02g04860	21.0258	20.8473	20.7829	20.9686	20.8259	20.7133	20.7631	20.65	20.6399	19.823	19.7429	20.7235	20.6921	20.5649	20.7474	20.7494	20.754	20.7829
ostta02g04880	17.389	16.125	17.6274	17.4999	17.4999	17.4999	17.6311	16.721	17.4585	17.4254	17.4254	17.4254	17.2862	17.1168	17.4557	17.1874	17.4074	17.6274
ostta02g04905	14.789	11.5432	13.9017	14.0854	14.0854	14.0854	14.1492	15.3844	14.7448	8.71723	8.71723	8.71723	8.71723	8.71723	8.71723	13.9017	13.9017	13.9017
ostta02g04910	13.3022	13.3022	13.3022	12.8084	12.8084	12.8084	12.7601	12.7601	12.7601	13.0748	13.0748	13.0748	13.0519	13.2178	13.3837	13.3555	13.4088	13.3022
ostta02g04930	16.7569	15.4348	16.6632	17.0783	17.0783	17.0783	17.0833	17.0833	17.0833	16.8533	17.0643	15.9497	16.5546	16.5546	16.5546	16.9164	17.1696	16.6632
ostta02g04950	16.5651	16.4142	17.1226	16.096	17.4709	17.1253	13.9494	16.8064	17.2174	17.9877	16.6098	16.7804	14.6029	16.8625	16.9532	15.9024	17.6833	17.1226
ostta02g04960	16.1173	15.634	15.8756	8.71723	8.71723	8.71723	8.71723	8.71723	8.71723	8.71723	8.71723	8.71723	16.0889	16.0889	16.0889	14.6397	14.6397	14.6397
ostta02g04990	17.4412	17.2857	17.4764	18.1191	18.1191	18.1191	17.9454	18.1812	18.2064	18.026	18.026	18.026	17.8622	18.3267	18.1022	17.9439	16.4783	17.4764
ostta02g05020	18.4356	18.0951	17.7791	18.6355	17.9583	18.6826	18.8251	18.5349	18.7508	17.6544	18.6187	17.9479	18.0434	18.5061	17.8716	16.5902	18.0641	17.7791
ostta02g05060	18.3022	18.4975	18.3282	17.5717	17.3165	17.6179	18.3634	17.8556	17.8606	18.4081	18.5617	17.9983	17.8352	17.8981	17.8779	18.1666	17.8949	18.3282
ostta02g05070	18.702	18.9183	18.4833	18.8941	18.3798	19.2723	17.7143	18.3601	19.0402	19.571	19.1542	19.3626	18.4902	18.8147	18.1359	18.9261	18.2296	18.4833
ostta02g05090	8.71723	8.71723	8.71723	8.71723	8.71723	8.71723	13.0399	13.0399	13.0399	14.7226	16.1014	15.412	14.6519	14.6519	14.6519	8.71723	8.71723	8.71723
ostta02g05140	17.9222	17.7353	15.6889	17.2893	17.019	17.1541	17.7121	17.8505	17.7813	15.6973	17.1622	15.3097	16.758	16.4759	14.6767	16.6252	17.1867	15.6889
ostta02g05150	15.9266	15.7091	16.0033	8.71723	8.71723	8.71723	8.71723	8.71723	8.71723	15.8656	16.0788	15.9722	15.9877	15.9877	15.9877	16.0033	16.0033	16.0033
ostta02g05170	17.8485	19.4437	18.7536	18.6451	19.2104	18.7021	18.6964	19.4443	19.0732	16.6597	14.9274	18.4951	19.0238	18.4696	17.5895	17.7269	17.6063	18.7536
ostta02g05190	16.2	16.2	16.2	15.0848	15.0848	15.0848	16.0226	16.0226	16.0226	15.3474	15.3474	15.3474	16.733	16.733	16.733	16.2	16.2	16.2
ostta02g05210	17.7454	17.2773	16.0371	17.782	17.0389	16.0458	16.1418	14.4273	15.7029	15.5183	15.7651	14.1472	17.8628	16.7377	15.9023	17.6012	17.7394	16.0371
ostta02g05225	17.5084	18.1805	17.0578	16.5072	18.3164	17.4118	16.5925	18.6044	17.4682	17.5917	17.4569	17.5243	17.0497	17.6209	17.3353	16.9393	17.9797	17.0578
ostta02g05230	19.3559	19.0118	17.2767	19.1479	18.6343	18.4901	18.9791	18.8666	18.057	17.895	17.895	17.895	19.123	19.2009	18.3356	19.4712	18.9099	17.2767
ostta02g05290	18.8522	17.9671	19.0033	18.3155	17.2022	19.3441	18.018	17.4303	19.178	19.0232	17.9174	19.0125	18.7393	18.5937	19.2344	18.6235	18.2794	19.0033
ostta02g05330	16.4914	15.0965	16.1993	16.165	15.3798	16.3927	16.1888	16.1888	16.1888	18.3727	17.753	15.3961	16.4952	17.1778	16.3863	17.6891	14.0327	16.1993
ostta02g05350	20.0384	20.0148	19.4018	19.843	19.9929	19.333	19.8434	19.4809	19.1505	19.6719	19.7687	19.2733	19.9982	19.9192	19.1746	20.042	20.2428	19.4018
ostta02g05390	17.652	17.652	17.652	16.6352	16.6352	16.6352	14.6811	14.6811	14.6811	15.5769	15.5769	15.5769	15.3752	16.1074	17.9355	15.5856	14.9715	17.652
ostta02g05430	14.8456	15.0297	14.9376	14.8458	14.8458	14.8458	15.0934	14.8219	14.3465	14.2521	14.9251	14.5886	8.71723	8.71723	8.71723	8.71723	8.71723	8.71723
ostta02g05480	16.0971	16.0971	16.0971	16.1538	16.1538	16.1538	16.1036	16.1036	16.1036	16.3661	16.3661	16.3661	16.6286	17.4843	15.7728	16.0403	16.0403	16.0403
ostta02g05510	15.9017	15.9481	16.5951	18.1752	18.1752	18.1752	16.5318	15.8778	18.2412	17.8021	17.8021	17.8021	13.8843	16.3058	17.7551	16.6863	13.7951	16.5951
ostta02g05540	18.4374	17.8391	17.6047	18.3727	19.2853	17.9776	17.5003	16.6831	17.1568	17.405	17.5845	18.2226	16.112	17.3206	18.2519	17.4411	17.8621	17.6047
ostta02g05550	19.42	19.6237	20.6442	19.2753	19.8524	20.4522	19.2423	19.389	20.4262	18.3086	19.2405	20.4767	19.2164	20.0234	20.5572	19.1849	20.7471	20.6442
ostta03g00030	18.6064	18.3558	17.7298	18.4673	17.5758	17.6283	17.8085	17.392	17.5178	17.843	17.843	17.843	18.4371	18.1133	17.7896	17.5881	17.4464	17.7298
ostta03g00040	20.285	20.4192	19.6374	20.7805	20.6211	19.9727	20.7824	20.8141	20.2388	20.7689	20.6935	20.1894	20.4395	20.1502	19.6521	19.8978	20.3585	19.6374
ostta03g00060	16.0593	15.5323	15.7958	15.6111	16.2081	15.7208	15.5555	15.8131	15.8191	16.3877	14.8953	15.6415	16.3193	15.9408	16.13	15.3178	15.9419	15.6299
ostta03g00100	8.71723	8.71723	8.71723	13.3705	15.559	14.4647	12.883	15.9162	14.3996	8.71723	8.71723	8.71723	8.71723	8.71723	8.71723	8.71723	8.71723	8.71723
ostta03g00120	11.4076	13.012	12.9648	12.0732	12.0732	12.0732	12.6408	13.6844	12.6885	13.1201	13.5375	12.3743	12.9599	12.9653	12.9708	12.9338	12.9029	12.9648
ostta03g00140	20.0336	18.8579	19.8988	19.7607	19.2318	19.5404	19.9006	19.4913	20.3537	20.193	18.2629	19.5095	19.641	19.1892	20.059	19.7257	19.6471	19.8988
ostta03g00160	17.9899	17.9268	19.7188	17.3316	16.5997	18.9271	18.6166	19.0171	19.4215	19.0711	19.0711	19.0711	18.5883	17.9368	19.3857	18.3723	17.8417	19.7188
ostta03g00170	8.71723	8.71723	8.71723	8.71723	8.71723	8.71723	17.9088	17.9088	17.9088	8.71723	8.71723	8.71723	8.71723	8.71723	8.71723	8.71723	8.71723	8.71723
ostta03g00180	23.2958	23.0895	23.1572	22.8111	22.4332	23.2519	22.9983	23.1766	23.0528	21.8929	22.7331	23.166	22.988	23.47	23.2854	23.1237	22.8297	23.1572
ostta03g00210	18.2166	17.0589	18.1118	18.2005	14.8684	17.991	17.7546	17.7546	17.7546	18.0973	18.0973	18.0973	18.0732	17.7498	17.929	16.9067	17.9168	18.1118
ostta03g00220	23.3097	23.5485	23.7114	23.258	23.1881	23.7305	21.5388	24.2317	23.5227	21.849	22.2417	23.8375	20.3463	24.2621	23.7829	23.5985	23.0547	23.7114
ostta03g00240	8.71723	8.71723	8.71723	8.71723	8.71723	8.71723	13.7654	13.7654	13.7654	15.696	15.2007	15.4483	15.8078	15.4624	16.1531	17.0212	17.0212	17.0212
ostta03g00270	19.7885	19.5017	19.5779	19.43	18.635	19.6849	19.0753	18.2671	18.6555	20.1021	19.5956	18.8723	19.6758	19.159	19.5862	19.2366	19.7513	19.5779
ostta03g00290	19.3692	19.3179	19.5884	19.3315	19.0893	19.4896	19.1634	19.1344	19.4503	17.3599	17.7372	19.5157	19.497	19.4239	19.5434	19.53	19.305	19.5884
ostta03g00300	8.71723	8.71723	8.71723	14.9887	14.9887	14.9887	14.6279	14.6279	14.6279	14.9695	15.7349	15.3522	15.4312	15.4312	15.4312	8.71723	8.71723	8.71723
ostta03g00310	18.1844	18.1411	20.9312	18.5712	18.5392	17.723	19.6797	19.9109	21.2306	17.9932	17.0391	21.1939	18.9186	18.0281	18.3145	17.9269	18.6875	20.9312
ostta03g00350	23.7303	23.969	24.1009	23.7577	23.9146	23.9712	23.2853	23.7608	23.974	23.7653	23.5149	24.052	23.1391	23.5264	23.9136	23.5684	23.649	24.1009
ostta03g00360	18.9862	20.2025	20.1645	19.6545	20.3738	20.1109	17.6556	18.1385	20.1672	19.5111	20.0283	20.2054	18.983	17.9513	20.2018	17.8667	19.6302	20.1645
ostta03g00400	19.5537	19.9617	19.5017	19.6296	19.7811	19.6802	19.6379	20.0164	19.5405	20.4177	20.5166	19.512	19.5183	19.6025	19.2682	19.5647	19.857	19.5017
ostta03g00420	17.7072	17.571	17.1468	17.6567	15.829	17.3844	17.8113	17.5662	17.213	16.0999	16.838	17.155	17.7264	17.4593	17.0874	17.7056	17.5697	17.1468
ostta03g00430	20.6969	20.9823	20.5908	20.8522	20.7555	20.2246	20.6732	20.464	20.2018	20.2173	20.4449	20.3421	20.4556	20.5457	20.1548	20.64	20.5605	20.5908
ostta03g00440	18.3002	18.9984	16.9469	17.2574	17.349	17.4911	17.755	18.1973	17.9762	17.6281	17.6281	17.6281	17.7667	17.2801	16.7935	17.6331	18.3193	16.9469
ostta03g00450	17.7841	17.7841	17.7841	14.8594	17.473	18.1543	17.1938	17.5521	18.1357	16.1351	16.5715	17.7501	16.0161	18.5888	18.8056	17.136	18.1195	17.7841
ostta03g00490	16.2211	15.6786	15.9498	18.4565	18.4565	18.4565	17.6061	17.6061	17.6061	8.71723	8.71723	8.71723	8.71723	8.71723	8.71723	8.71723	8.71723	8.71723
ostta03g00520	18.0305	18.1797	18.0252	17.2457	17.7408	17.9795	17.9907	18.35	17.4395	18.1954	18.036	18.2442	18.4564	17.9887	17.6099	17.7061	17.9869	18.0252
ostta03g00550	18.8059	18.7842	18.9687	18.591	18.1084	18.8387	18.6556	18.7039	18.7052	17.3695	18.5932	18.7206	18.3424	18.6612	18.7705	18.615	18.6392	18.9687
ostta03g00580	16.5614	17.1661	16.1263	16.5652	17.2377	16.0207	16.8558	17.0636	16.1223	16.231	14.5036	16.2581	16.7537	16.5705	16.3495	16.2557	16.6982	16.1263
ostta03g00640	17.5261	16.174	16.85	16.6655	16.6655	16.6655	17.5503	15.4118	16.481	16.0007	16.0007	16.0007	15.5203	15.7305	15.3101	15.8466	15.8466	15.8466
ostta03g00680	17.2886	17.0975	15.9518	16.7459	16.3404	18.422	17.0473	16.9668	17.6936	16.9085	16.9085	16.9085	17.2767	17.3588	18.0589	16.8398	16.4318	15.9518
ostta03g00690	20.8034	21.0336	21.5005	20.7462	20.9817	21.6377	20.6826	20.8225	21.5211	21.5475	20.5814	21.1448	20.7526	20.5074	21.4536	20.1955	20.8794	21.5005
ostta03g00710	16.5195	17.4895	16.5557	16.1457	16.1457	16.1457	16.2723	16.2723	16.2723	16.3481	16.3481	16.3481	16.4519	16.4519	16.4519	16.5557	16.5557	16.5557
ostta03g00720	16.2568	15.7999	16.0284	16.1598	16.1598	16.1598	16.3754	16.2073	16.2913	8.71723	8.71723	8.71723	8.71723	8.71723	8.71723	8.71723	8.71723	8.71723
ostta03g00740	19.0032	19.4387	19.4677	18.6508	18.2548	19.6088	16.5635	18.306	19.4339	19.0559	17.4654	19.2319	18.4503	19.1001	19.2325	19.2897	18.8767	19.4677
ostta03g00770	20.8893	20.8921	20.7194	20.9545	20.8249	20.3281	20.9907	20.7467	20.8318	21.5877	20.9824	20.4125	21.1876	20.4375	20.5545	20.4765	20.8437	20.7194
ostta03g00780	19.4334	19.0705	19.7628	19.5964	18.8468	19.8872	19.111	18.8675	20.249	19.8956	18.3618	19.8638	19.5354	18.1753	19.7869	18.9732	19.3922	19.7628
ostta03g00790	16.5035	20.7153	18.6094	16.5151	20.9257	18.7204	17.8134	20.1179	17.0692	16.2356	19.6048	17.4876	17.0443	18.345	17.6946	16.2961	19.3609	17.8285
ostta03g00820	14.9718	15.8577	14.1709	15.2224	15.2224	15.2224	15.4446	15.4446	15.4446	8.71723	8.71723	8.71723	8.71723	8.71723	8.71723	14.1709	14.1709	14.1709
ostta03g00830	22.6336	22.7528	23.2698	22.7025	23.1813	23.2711	22.6899	23.0117	23.2403	22.5108	22.517	23.2657	22.6062	23.1065	23.2069	22.6089	23.2613	23.2698
ostta03g00860	16.9055	17.287	17.0676	17.4441	17.3698	16.6834	17.1895	16.4775	15.3729	18.3092	18.0101	16.2657	17.3751	16.8227	16.3394	17.1372	17.1862	17.0676
ostta03g00870	22.3356	22.651	22.3126	22.293	22.7037	21.9763	22.3407	22.4492	22.0914	23.1904	22.3546	22.4624	22.854	22.1404	22.4852	22.607	22.887	22.3126
ostta03g00880	17.3061	18.1339	18.7672	17.4674	17.0374	17.0917	18.7795	18.4347	18.111	18.9782	19.5222	18.1258	18.1382	18.0318	18.654	17.68	18.0937	18.7672
ostta03g00920	22.8603	22.3826	22.518	22.7595	22.1719	22.2501	22.3421	21.8487	22.1504	21.8045	21.3476	22.3599	22.9649	22.3711	22.3593	22.7983	22.4537	22.518
ostta03g01020	20.3895	20.1746	20.7238	20.3078	19.7727	21.0274	20.3708	20.3761	21.0869	19.7016	20.3267	20.7005	20.319	20.4715	20.7772	20.2392	20.476	20.7238
ostta03g01030	21.503	21.2353	21.0381	20.87	20.6141	21.4956	21.2504	21.2705	21.4254	21.2412	20.4952	21.0958	20.8363	21.3025	21.5464	20.6598	20.7291	21.0381
ostta03g01040	17.2939	15.6869	16.4904	16.9395	16.7801	16.8598	17.1128	16.0242	16.5685	15.7103	16.0028	15.8566	15.816	16.8573	16.3366	17.0395	16.3767	16.7081
ostta03g01060	15.0724	15.0724	15.0724	14.1824	14.1824	14.1824	14.6802	14.6802	14.6802	15.9545	14.4015	15.178	14.3394	14.3394	14.3394	15.0724	15.0724	15.0724
ostta03g01130	18.459	18.4834	18.5152	19.0831	19.4778	18.8805	19.1038	19.6331	18.9398	19.3949	19.7866	18.6973	18.9608	19.1808	18.6741	18.6942	19.2835	18.5152
ostta03g01150	19.9851	19.397	20.0112	20.3173	18.8539	20.1529	19.2825	19.021	19.9062	18.3866	18.1669	19.5811	19.818	19.6315	19.8245	20.3085	19.3512	20.0112
ostta03g01160	18.847	17.8658	18.7327	18.0802	18.9069	19.3192	17.9741	17.5265	18.5797	16.6454	15.7571	18.1239	17.852	18.5036	18.4115	18.8138	17.2042	18.7327
ostta03g01170	19.0721	19.1182	19.2043	19.1932	19.2701	20.4868	19.4288	19.9557	20.3636	18.0257	18.407	19.718	19.0947	20.3554	19.5504	19.2687	18.8377	19.2043
ostta03g01180	19.2436	18.9671	18.6259	19.1158	18.6958	18.6193	18.9291	18.4989	18.4867	18.8194	18.8973	18.7611	19.1873	18.7193	18.4806	18.7856	18.8399	18.6259
ostta03g01190	21.986	21.8832	21.8867	21.9421	21.7719	21.907	21.859	21.82	21.6614	22.3365	21.452	21.5843	21.9816	21.4471	21.8332	21.8439	21.902	21.8867
ostta03g01210	19.6502	19.8435	18.2523	19.7178	20.0739	19.1844	19.6068	19.632	17.9939	17.3372	18.3322	18.0819	19.7185	18.4032	19.8463	18.0172	19.3388	18.2523
ostta03g01240	19.0126	19.5503	18.9488	19.2034	19.3194	18.542	19.0947	19.0565	18.2831	19.7835	20.4339	18.8669	19.554	19.043	18.6681	19.0478	19.3031	18.9488
ostta03g01270	17.0298	15.3349	16.1823	17.0613	16.2608	16.6611	17.3802	17.1552	16.3674	16.7235	16.7235	16.7235	17.1451	15.8137	16.4794	16.498	16.3907	16.4444
ostta03g01300	16.1993	16.1993	16.1993	16.4148	16.4148	16.4148	15.1752	17.0094	17.1093	17.2712	17.5607	17.416	14.9441	16.7265	16.1783	15.2059	16.2382	16.1993
ostta03g01310	13.9215	16.1644	15.043	15.0891	15.0891	15.0891	15.1159	15.1547	15.1353	17.1497	16.4336	16.7916	16.6479	16.1104	16.3792	15.2533	16.872	16.0626
ostta03g01320	17.4523	18.3643	18.6436	17.6736	17.7898	20.5295	17.8554	18.3863	19.2189	18.0381	17.858	18.4096	17.9021	17.8628	18.9044	16.9151	17.5104	18.6436
ostta03g01390	23.3247	23.2828	23.2086	23.099	23.3022	22.9375	23.2399	23.0059	22.687	20.8674	23.1248	22.9152	23.2238	22.6833	23.024	23.1379	23.1598	23.2086
ostta03g01410	17.9173	18.0616	18.14	18.0341	17.7811	18.36	18.1368	18.3164	18.1011	18.457	17.8436	17.2511	18.3652	17.7927	18.1945	17.932	19.0179	18.14
ostta03g01430	20.1477	20.7447	19.7419	19.6188	19.8132	19.8191	19.6813	19.9404	19.3251	20.2831	19.7877	19.8835	19.9574	19.5603	19.6871	19.7803	20.2992	19.7419
ostta03g01440	19.164	19.4674	18.3589	19.5412	19.4818	18.3034	19.2902	19.2743	18.0084	19.4235	19.1104	17.9164	19.3329	18.6617	18.274	18.8711	18.9309	18.3589
ostta03g01470	18.4675	18.481	17.5145	18.3584	18.321	17.3557	18.3458	18.2691	16.8975	16.9057	18.3844	16.8293	18.4483	17.7557	16.8652	18.6609	18.256	17.5145
ostta03g01510	21.0684	21.1139	20.7287	21.0337	20.8387	20.5784	20.943	20.9748	20.3709	20.4904	20.0804	20.6851	21.079	20.6163	20.541	20.9036	21.1355	20.7287
ostta03g01520	16.7965	17.6687	17.0269	16.7797	17.4059	17.1328	16.9709	17.5978	16.624	16.0168	17.7366	17.3339	17.2554	17.7494	17.1919	17.3727	17.1249	17.0269
ostta03g01550	18.1304	16.4092	17.0775	17.7717	16.6546	18.0277	16.4649	16.6752	17.7159	14.557	16.6867	16.9645	17.3496	16.3797	16.8337	16.7764	17.0511	17.0775
ostta03g01570	17.6968	17.2022	17.4495	16.6102	17.5041	17.0572	8.71723	8.71723	8.71723	8.71723	8.71723	8.71723	17.483	17.483	17.483	16.8362	16.8362	16.8362
ostta03g01590	15.4896	17.1282	16.3089	16.0908	15.6289	15.9491	16.06	15.8864	15.9732	16.1035	16.1035	16.1035	16.1214	16.2339	16.3463	16.5473	16.5473	16.5473
ostta03g01600	21.2446	20.3364	22.1896	20.4421	18.8801	22.5085	21.3448	20.3972	22.3024	18.9179	20.7812	22.1778	21.5877	21.661	22.2316	21.4916	21.0737	22.1896
ostta03g01610	21.3467	21.2262	20.7023	20.8889	21.2052	20.7714	20.3463	20.4052	20.5191	21.1399	19.9777	20.4534	20.9732	20.5798	20.6113	20.8751	20.9406	20.7023
ostta03g01640	8.71723	8.71723	8.71723	8.71723	8.71723	8.71723	16.0171	16.0171	16.0171	15.7765	16.5352	16.1558	14.5735	14.5735	14.5735	8.71723	8.71723	8.71723
ostta03g01670	18.672	18.9771	19.186	18.5618	18.9714	19.2228	18.6466	18.7092	19.3928	19.6222	18.6146	19.148	18.7241	18.4879	19.1433	18.5224	18.5977	19.186
ostta03g01680	8.71723	8.71723	8.71723	11.2995	11.2995	11.2995	8.71723	8.71723	8.71723	8.71723	8.71723	8.71723	8.71723	8.71723	8.71723	8.71723	8.71723	8.71723
ostta03g01690	20.919	20.1564	20.8574	20.8012	20.3215	20.8551	20.7017	20.4834	20.8372	18.9133	18.7355	20.5294	20.9756	20.5322	20.3964	20.7661	20.8447	20.8574
ostta03g01760	12.7432	14.3592	13.5512	8.71723	8.71723	8.71723	8.71723	8.71723	8.71723	8.71723	8.71723	8.71723	8.71723	8.71723	8.71723	8.71723	8.71723	8.71723
ostta03g01780	18.7855	19.1287	18.6643	18.9711	18.6246	18.6722	19.254	19.1158	18.5294	19.689	19.3153	18.5951	19.3341	18.4247	18.5394	19.0436	19.3629	18.6643
ostta03g01820	20.5109	21.123	20.6345	20.704	21.2652	20.9834	20.4945	20.7476	21.0789	21.3029	21.5986	20.0939	20.6592	20.7916	20.6281	20.543	20.9618	20.6345
ostta03g01980	20.3025	20.0131	19.3389	20.0225	19.9253	19.8651	20.4965	20.45	19.9753	18.3917	19.3447	20.0507	20.4142	20.0232	20.0203	19.8805	19.9386	19.3389
ostta03g02030	17.5568	15.7271	18.1853	15.5457	17.7194	18.0618	18.4204	18.4204	18.4204	17.0084	17.9504	18.1678	15.9768	16.5258	18.2284	16.5631	18.1574	18.1853
ostta03g02050	18.1347	17.9546	18.0226	18.1501	16.8429	17.9574	18.1383	17.5326	17.7493	15.5531	17.6924	18.0416	17.346	17.3742	18.1643	17.3941	17.1794	18.0226
ostta03g02100	19.0767	19.4656	20.1609	19.2393	19.5747	20.6955	19.5214	19.3663	20.6857	20.2041	20.1183	20.0754	19.5646	19.3568	20.2005	19.1804	19.315	20.1609
ostta03g02140	22.0268	22.2246	21.8939	22.1153	21.9411	21.589	21.2443	21.8919	21.4079	21.0332	21.5161	21.5081	21.3699	21.7155	21.6304	22.1527	22.0599	21.8939
ostta03g02180	17.0331	17.1485	16.4763	17.1127	17.2369	16.3844	16.9098	16.7288	16.8193	17.4149	15.1547	16.2848	16.6153	17.0049	16.2256	15.5236	16	16.4763
ostta03g02200	18.6719	19.6506	18.4355	17.0613	18.6023	18.2486	16.5013	18.0469	17.5805	18.9751	18.9676	18.5437	16.615	17.3524	17.2849	17.7418	18.0157	18.4355
ostta03g02230	20.7658	20.7898	20.7123	20.8226	20.7411	20.7559	20.9009	20.7968	20.7913	21.069	20.7144	20.8628	21.0976	20.6697	20.7483	20.7193	20.6296	20.7123
ostta03g02250	21.2536	21.2103	20.9066	20.9716	21.1041	20.5056	20.9537	20.7924	20.2522	21.5769	21.155	20.1412	21.4063	20.636	20.3217	20.9782	21.189	20.9066
ostta03g02300	20.46	20.5438	20.8151	20.451	20.2359	20.7234	19.8414	19.8391	20.4303	19.1031	19.6317	20.5402	20.4062	19.8863	20.5663	20.2316	20.2889	20.8151
ostta03g02360	20.7259	20.9853	20.1414	19.7268	19.5095	19.7429	20.4242	20.9309	19.7574	20.3727	19.9138	20.0344	20.7858	20.6334	19.4455	20.4782	20.9759	20.1414
ostta03g02390	19.7247	17.6723	19.9421	19.5189	17.5455	20.0739	19.5581	18.6476	19.9226	16.7259	17.2918	19.7614	19.6376	18.2708	19.7994	19.4624	18.7671	19.9421
ostta03g02400	18.1071	18.1606	19.2681	17.8468	17.8583	19.2456	18.6511	18.7401	18.6054	18.8101	17.8011	18.08	19.647	17.3896	19.1918	18.4632	20.0044	19.2681
ostta03g02420	18.2535	18.1412	17.8979	18.7563	18.8987	17.9447	18.3572	18.0987	17.9958	19.0245	19.008	17.646	17.7857	18.31	17.6958	18.6102	18.5784	17.8979
ostta03g02450	19.2366	19.1437	19.0425	18.272	18.6442	18.9294	18.8661	19.3894	18.6332	15.8758	18.0761	19.1611	19.0413	19.138	19.1698	19.3089	18.5249	19.0425
ostta03g02460	18.3281	17.9759	18.0028	17.9721	16.3207	18.0194	18.0091	18.4616	17.962	18.3797	18.3797	18.3797	17.908	18.2073	18.0517	18.1789	17.7825	18.0028
ostta03g02470	23.4293	23.2459	23.2506	23.3848	23.2068	23.7294	23.4231	23.3006	23.6393	23.2703	23.2367	23.3052	23.5766	23.5333	23.2359	23.3691	23.3427	23.2506
ostta03g02530	16.0536	16.5663	15.6153	15.6356	15.6356	15.6356	15.5233	15.5233	15.5233	15.4109	15.4109	15.4109	15.5131	15.5131	15.5131	15.6153	15.6153	15.6153
ostta03g02540	19.4958	19.4142	18.4837	18.462	18.8304	19.0702	16.2865	16.4013	18.3186	19.4514	19.7937	19.1646	18.4817	18.1506	18.2115	18.0419	18.5873	18.4837
ostta03g02550	17.1521	18.3914	18.2707	18.0981	18.5547	18.0315	16.5155	17.8065	17.4523	18.3741	17.4988	18.1752	17.4681	18.1831	17.9158	17.8666	17.9957	18.2707
ostta03g02630	17.7437	17.5364	18.4985	17.657	17.5277	17.6525	17.8674	18.0708	16.1453	17.9952	16.2349	16.9762	18.2423	18.0399	17.1507	18.126	18.2146	18.4985
ostta03g02650	18.0919	18.9555	16.4419	19.3834	19.3834	19.3834	16.2419	16.2419	16.2419	16.3931	16.3931	16.3931	17.6683	17.5034	17.3384	17.0008	17.5596	16.4419
ostta03g02720	21.791	22.1968	21.5231	21.7007	21.9206	21.2576	21.6682	21.6324	21.3033	22.036	21.2827	21.3116	21.6292	21.3471	21.6009	21.588	21.8797	21.5231
ostta03g02730	17.4886	17.4886	17.4886	16.9135	16.9135	16.9135	14.7837	12.7532	13.7684	13.8913	13.8913	13.8913	14.0141	14.0141	14.0141	17.4886	17.4886	17.4886
ostta03g02770	21.0623	20.1619	21.4529	20.907	20.4001	21.6225	20.8355	20.0636	21.477	21.8818	20.6472	21.368	21.2453	20.7121	21.8696	21.1114	20.6419	21.4529
ostta03g02800	8.71723	8.71723	8.71723	13.2129	14.4585	13.8357	8.71723	8.71723	8.71723	8.71723	8.71723	8.71723	8.71723	8.71723	8.71723	8.71723	8.71723	8.71723
ostta03g02810	20.9287	21.3314	20.4067	20.7237	20.9842	19.9156	20.6436	20.6963	20.3118	21.0721	20.7385	20.4088	20.9469	20.2603	20.291	20.4199	21.0218	20.4067
ostta03g02820	22.0488	21.9487	22.0135	22.2652	22.0203	22.1324	22.1326	22.1492	22.2892	22.1925	22.1592	21.8877	22.1169	21.9762	21.8611	22.037	21.9664	22.0135
ostta03g02825	19.7247	19.5001	19.1508	19.5058	19.3662	19.4744	19.5379	19.2218	19.3864	19.3915	19.0965	19.3439	19.6367	19.0808	18.9845	19.3439	19.2508	19.1508
ostta03g02830	21.7287	21.4083	21.84	21.5504	21.151	21.8873	21.5292	21.1645	21.6941	20.5913	21.0144	21.6622	21.2641	21.1405	21.915	21.5545	21.1079	21.84
ostta03g02840	18.8864	19.2696	18.7768	18.9794	19.2815	18.7122	19.219	18.7536	17.6486	18.5875	19.1783	18.3387	18.2405	18.4112	18.0862	18.8544	18.7716	18.7768
ostta03g02860	19.2744	17.513	19.1312	18.3209	16.4271	19.3699	17.498	16.3831	18.9068	19.2806	17.4178	18.926	18.7471	18.1181	19.4807	18.6062	17.5495	19.1312
ostta03g02880	19.2731	20.1781	19.1735	19.3398	20.5183	18.3388	19.502	20.1615	18.8564	19.8904	20.085	18.1214	19.7673	19.4894	18.6939	18.9988	20.2432	19.1735
ostta03g02890	19.2675	19.605	18.9524	19.1065	19.5714	18.7752	19.1011	19.0447	18.7808	18.4668	19.2708	18.6757	19.1223	18.9973	18.7498	19.0606	18.8942	18.9524
ostta03g02920	16.1595	16.7957	16.4776	16.2772	16.621	16.2739	15.6928	16.3487	16.0208	16.057	16.7228	16.3899	16.5477	15.9803	16.264	14.8925	16.4035	15.648
ostta03g02925	20.4328	18.3426	20.4039	19.6114	17.0725	20.8455	20.3047	20.5847	20.3963	17.1132	19.0769	20.9135	21.0219	21.2072	20.5659	21.2675	18.3468	20.4039
ostta03g02960	18.3782	17.6847	18.7971	18.4389	16.7377	20.4208	18.7195	18.5534	20.3309	19.3075	19.3075	19.3075	18.355	18.9652	19.1989	18.3225	17.3393	18.7971
ostta03g02980	15.5475	18.832	17.1898	16.5081	16.5081	16.5081	17.3597	17.3597	17.3597	17.3458	17.3458	17.3458	17.332	17.332	17.332	20.2572	20.2572	20.2572
ostta03g03015	17.6965	18.4061	17.8452	18.0342	19.4728	18.2643	18.3476	18.152	18.5618	18.4552	18.8311	18.3076	17.9894	17.2455	18.0635	17.0884	17.8417	17.8452
ostta03g03030	17.7578	17.3553	18.6486	19.1535	19.6924	18.5086	16.6948	17.3881	17.0414	16.8535	16.6698	16.7617	19.6894	14.6594	18.1827	15.4587	18.8118	18.6486
ostta03g03040	18.6714	18.3808	19.8526	20.8238	20.3944	21.3896	20.9781	20.3083	21.6436	20.2748	19.2872	21.6118	20.2829	19.778	21.5175	19.3942	20.2462	19.8526
ostta03g03050	20.4258	20.4665	19.856	20.6561	20.6842	19.8558	20.5937	20.6084	19.9223	20.0302	19.4072	19.947	20.4299	20.3602	19.7433	20.2662	20.5369	19.856
ostta03g03090	18.109	19.3494	17.7243	18.7067	19.3747	15.6072	18.7499	18.95	17.4314	19.0073	19.2913	18.4091	18.5485	18.5202	18.2513	18.4735	18.9331	17.7243
ostta03g03120	16.0772	16.6675	16.3723	15.8812	15.8224	15.8518	8.71723	8.71723	8.71723	8.71723	8.71723	8.71723	8.71723	8.71723	8.71723	8.71723	8.71723	8.71723
ostta03g03130	19.533	19.6372	19.8125	18.7185	18.606	19.2601	19.235	19.4002	19.0946	19.7853	19.7853	19.7853	19.3506	19.8122	19.6589	19.5255	19.1969	19.8125
ostta03g03150	19.7396	19.9724	19.9067	19.7076	19.3284	20.0225	19.8229	19.6624	20.02	20.4194	20.1137	19.8992	20.0658	19.7098	19.9192	19.9601	20.1165	19.9067
ostta03g03160	22.0929	22.4527	22.0333	22.3361	22.5314	21.8008	22.171	22.4824	22.1227	23.0891	22.1462	22.3653	22.209	22.1669	22.3582	22.256	22.5256	22.0333
ostta03g03170	20.9148	21.2279	21.2538	21.0253	21.1322	20.8113	20.789	21.6548	21.2808	19.9532	20.9272	21.1042	21.2983	21.9186	21.659	21.5326	21.6904	21.2538
ostta03g03210	18.1866	19.3825	19.5176	19.3801	19.5532	18.8774	18.4827	19.2332	19.581	20.6232	19.4788	18.5469	17.9843	18.3867	19.3879	18.0741	19.3222	19.5176
ostta03g03220	17.4589	18.2483	18.398	17.036	16.6122	18.7074	17.4606	17.3283	18.4444	14.0916	16.7255	18.6503	17.2919	16.2726	18.7904	16.6382	16.9777	18.398
ostta03g03240	22.1328	22.7936	23.1565	22.6263	23.0591	23.2591	21.479	22.766	23.2517	21.7101	22.8241	22.7416	21.731	23.0156	22.8651	22.6686	23.1061	23.1565
ostta03g03260	24.0195	23.895	23.8178	23.8786	23.5907	23.7621	23.7161	23.6683	23.4755	23.4085	23.1115	23.7434	23.9467	23.8329	23.7996	23.9901	24.0361	23.8178
ostta03g03300	18.718	17.9531	19.1738	19.2697	19.2697	19.2697	19.4543	19.4543	19.4543	19.1258	19.1258	19.1258	19.2654	19.5914	18.9394	18.2198	18.6968	19.1738
ostta03g03320	19.637	18.6899	19.7286	19.409	19.5246	19.4695	19.6151	19.2142	19.3213	19.4319	19.4289	19.6745	19.7475	19.4216	19.6894	19.1644	19.2213	19.7286
ostta03g03330	18.5077	18.4112	17.9785	18.2218	18.3934	17.6617	18.4834	18.4389	17.6329	18.5081	18.7024	17.5699	18.7274	17.6293	17.8045	18.1297	18.5908	17.9785
ostta03g03340	18.4992	18.3383	17.471	18.7028	18.5	17.8939	17.9495	17.8497	17.2491	17.504	17.572	17.6895	17.2917	17.4355	17.9677	18.2291	17.8522	17.471
ostta03g03350	19.6171	20.4483	19.2326	19.8747	20.1559	19.0586	19.777	19.8124	18.8626	19.7124	19.3657	19.0724	19.6327	19.7964	19.2578	19.8833	19.6486	19.2326
ostta03g03360	18.4928	17.2171	18.8201	18.5118	18.6694	18.896	18.4183	17.7208	18.3286	17.4074	17.7657	18.5821	18.7802	17.8711	18.5736	18.8157	18.1194	18.8201
ostta03g03380	14.5523	14.2082	14.4907	14.6921	14.6921	14.6921	14.4247	14.4247	14.4247	14.8847	14.7836	14.8341	15.7666	12.6077	12.5217	15.0453	13.7032	14.4907
ostta03g03400	16.3163	16.9453	16.3299	16.7086	16.4715	16.5901	17.0175	16.8779	16.4634	17.2429	17.4241	15.4913	16.7404	15.9434	16.3419	15.7865	17.1237	16.3299
ostta03g03410	23.0836	23.2841	23.1421	23.0778	23.2594	23.0227	23.0269	22.9044	22.7148	22.5487	22.8354	22.9369	23.3042	22.7655	22.9415	23.185	23.2429	23.1421
ostta03g03420	20.4776	20.2752	20.2451	20.4803	20.0186	20.1727	20.3053	20.2451	19.9348	19.9778	20.446	19.9929	20.5239	20.4891	20.2944	20.3477	20.1238	20.2451
ostta03g03460	22.4025	22.3657	22.1138	22.3909	22.4744	21.9763	22.2056	22.275	21.9054	22.6415	22.1652	21.906	22.4345	21.897	22.0981	22.184	22.2807	22.1138
ostta03g03500	19.1125	19.5156	19.5804	18.7676	19.0594	18.4767	19.4043	19.4455	19.3208	18.2296	18.7306	18.5837	19.3796	18.5877	19.339	18.5333	19.4302	19.5804
ostta03g03510	16.3773	13.7123	15.7471	15.3924	14.5806	16.0133	15.3753	16.1601	16.0664	15.8038	15.8038	15.8038	16.5551	16.1945	15.834	16.047	16.3469	15.7471
ostta03g03520	20.5418	20.1108	19.6074	20.0633	19.827	19.9852	20.3216	20.094	19.6779	19.5788	18.2669	19.8665	19.6693	20.4386	19.9685	20.5044	20.3922	19.6074
ostta03g03570	20.5882	21.181	20.3916	20.5124	20.8453	20.2265	20.2343	20.3982	20.0731	20.5827	20.0015	19.8353	20.543	20.4218	20.275	20.4874	20.678	20.3916
ostta03g03580	15.6889	16.7435	16.1677	15.9336	16.6667	16.376	16.1171	16.2401	16.1786	15.8165	15.5464	15.4773	16.2732	16.0635	15.8537	16.2345	16.3013	16.1677
ostta03g03600	18.1044	18.3276	18.348	17.8087	17.2144	18.3303	17.7636	17.3601	17.1996	18.3297	18.7901	18.5357	18.2082	18.1873	18.4151	17.7476	17.9754	18.348
ostta03g03650	17.2857	17.2857	17.2857	17.144	18.3184	17.4998	16.5388	17.4011	16.97	16.5442	16.5442	16.5442	15.9967	16.1183	16.24	17.5542	17.8226	17.2857
ostta03g03660	17.4781	17.9894	17.5957	17.4659	17.3895	17.4012	17.6429	17.5132	17.4964	17.9403	17.2761	17.3807	17.7464	17.7774	17.5047	17.7347	17.3862	17.5957
ostta03g03680	18.6832	19.1265	18.055	17.62	18.3461	18.0361	18.4036	18.459	18.1756	19.2659	19.0626	17.8731	18.4081	18.2154	17.6923	18.1878	18.8768	18.055
ostta03g03690	18.9443	18.3935	18.4075	19.0434	18.269	19.0909	18.9357	18.2098	18.8007	18.1002	18.1002	18.1002	18.8331	18.3808	18.0035	18.7161	18.596	18.4075
ostta03g03700	13.3616	13.0648	13.7703	13.3919	13.3919	13.3919	14.2057	14.2057	14.2057	14.3876	14.7646	13.9558	17.0709	17.0709	17.0709	13.7703	13.7703	13.7703
ostta03g03750	17.5089	17.5089	17.5089	17.4582	17.4582	17.4582	17.4194	17.4194	17.4194	17.2717	17.2717	17.2717	17.3359	17.3359	17.3359	17.5089	17.5089	17.5089
ostta03g03780	15.4878	15.4486	15.6526	15.1715	16.0153	14.894	16.7723	16.7723	16.7723	18.3304	18.1486	16.7071	17.7594	17.4	17.0406	16.8079	17.9631	15.6526
ostta03g03825	16.8742	16.8742	16.8742	17.9294	18.6073	18.2684	8.71723	8.71723	8.71723	8.71723	8.71723	8.71723	18.0286	18.0286	18.0286	16.8742	16.8742	16.8742
ostta03g03830	21.8132	22.494	22.0952	21.7571	22.2811	21.6912	21.7812	21.8788	21.746	21.8232	22.1663	21.8758	21.7838	21.5432	21.7837	21.631	21.9078	22.0952
ostta03g03840	20.8144	20.9605	20.4289	20.76	21.0691	20.2141	20.7384	20.7595	20.167	21.1516	20.5164	20.0937	20.5464	20.2661	20.4625	20.5087	20.8594	20.4289
ostta03g03860	21.0782	20.1213	20.8887	20.9926	20.1623	21.0863	20.9591	20.256	20.906	21.0389	19.97	20.4189	20.959	20.3099	20.711	20.8705	20.6023	20.8887
ostta03g03870	19.3986	19.6546	19.9698	19.5799	19.7782	20.0506	19.2491	18.974	19.795	19.5238	19.4077	19.7538	19.1953	19.4464	19.8167	19.4256	19.3328	19.9698
ostta03g03900	19.8487	19.8124	19.6048	20.5759	20.1641	20.0382	20.6632	20.6734	20.3822	21.4886	20.6731	19.8867	20.4402	19.7167	19.8732	19.5787	20.5473	19.6048
ostta03g03930	21.3812	21.6876	21.0944	21.5064	21.7706	21.5882	21.2283	21.2697	21.224	21.7883	21.5264	20.7954	21.3952	21.3353	21.1015	21.3577	21.3847	21.0944
ostta03g03980	16.3281	16.7139	16.4358	16.5206	18.2116	16.169	15.3927	15.3927	15.3927	15.3979	17.4766	16.4373	16.4365	16.4365	16.4365	16.4358	16.4358	16.4358
ostta03g04010	20.6091	19.9072	20.5378	20.1355	19.3659	21.2057	20.2565	20.4868	20.9985	18.9223	19.483	20.8872	20.1984	20.9787	20.677	20.4769	19.4997	20.5378
ostta03g04025	16.5517	17.3201	16.2535	16.5605	16.9428	16.3755	16.6871	16.903	16.3497	16.7124	16.3002	16.1506	16.7784	16.7317	16.3623	16.4044	16.6147	16.2535
ostta03g04050	21.8814	22.0634	21.1182	21.4788	21.6432	20.9239	21.6252	21.8131	20.6782	21.6587	21.4499	20.7241	21.4044	21.0993	21.0526	21.2472	21.3414	21.1182
ostta03g04080	16.6685	16.6685	16.6685	15.8912	17.4825	16.336	16.1149	16.1149	16.1149	16.5486	16.5486	16.5486	16.5996	16.5962	16.6029	17.0839	16.8762	16.6685
ostta03g04130	18.5388	17.5391	17.484	18.475	18.1232	17.7296	17.346	16.5849	17.52	17.2785	17.2785	17.2785	16.5566	16.7656	17.2592	17.4271	15.4079	17.484
ostta03g04140	16.7442	17.0351	16.8897	16.7789	17.6782	16.0686	16.7855	16.5761	16.0785	16.8746	15.7012	16.2879	17.5848	17.2907	16.9967	17.1352	17.1352	17.1352
ostta03g04150	18.7783	19.0815	18.8363	19.1002	19.1002	19.1002	18.7648	18.7648	18.7648	14.3804	16.2491	18.8786	16.8769	14.6812	19.0726	15.9494	17.3929	18.8363
ostta03g04200	17.4698	17.2989	17.5623	17.3006	17.3006	17.3006	16.3367	15.34	16.2454	16.7187	16.7187	16.7187	17.1653	15.9858	17.4075	14.786	16.5799	17.5623
ostta03g04210	17.3878	17.8173	17.9754	17.3439	17.3679	18.1361	16.312	17.9689	16.3996	13.19	13.6462	18.2189	16.1759	17.3407	12.6576	17.3154	17.5807	17.9754
ostta03g04220	17.4908	18.3456	16.9702	17.4403	17.7006	16.8336	17.3274	18.1338	16.7487	17.8504	18.9411	16.8002	18.1494	17.3293	16.7948	17.5468	18.2872	16.9702
ostta03g04240	14.9896	16.0088	15.4992	8.71723	8.71723	8.71723	8.71723	8.71723	8.71723	8.71723	8.71723	8.71723	15.5145	16.8825	16.1985	16.6748	13.5693	15.122
ostta03g04270	19.6981	19.5851	19.084	19.5477	19.2903	19.2545	19.5443	19.06	19.2357	19.8112	19.6778	19.4355	19.3302	19.1255	19.1313	19.352	19.5685	19.084
ostta03g04280	20.4575	20.1951	20.2099	19.9677	19.8027	20.4714	20.1573	20.1579	20.332	19.3944	18.6737	20.2796	20.0159	20.0843	20.2858	20.3868	20.1936	20.2099
ostta03g04290	18.4977	18.6462	21.016	18.698	17.7574	21.4086	18.5721	18.0319	21.3737	17.9638	16.6394	20.7594	18.5497	17.8265	21.0684	18.7774	19.0768	21.016
ostta03g04330	23.1903	23.0382	22.8117	22.9543	22.8239	22.7283	22.834	22.786	22.9149	22.6496	22.7931	22.5863	22.5367	22.5088	22.7419	22.4501	23.0701	22.8117
ostta03g04340	20.2674	19.6145	19.6095	20.5145	19.6772	19.5515	20.5228	20.3323	19.6297	19.8677	19.4143	19.5558	20.0879	19.9223	19.4836	20.0844	19.9559	19.6095
ostta03g04380	19.3789	19.6337	18.3202	19.5275	20.0434	18.5818	19.5266	19.5034	18.8191	19.8685	19.8951	18.343	19.5021	19.7414	18.3298	19.4727	19.7723	18.3202
ostta03g04400	20.4625	18.2329	20.4091	20.9168	19.935	20.4426	20.7236	17.9169	20.3511	15.3533	15.3767	20.4322	20.2949	19.1968	20.5081	20.9131	19.2895	20.4091
ostta03g04430	17.8689	18.3328	17.2343	17.8167	18.6517	18.1536	17.5576	18.4527	16.9867	18.6477	18.0733	17.0929	17.6635	17.8081	18.1152	17.6792	18.0903	17.2343
ostta03g04440	17.2013	17.2013	17.2013	17.503	17.503	17.503	17.1615	12.6317	17.177	16.3365	16.3365	16.3365	17.0163	17.0163	17.0163	17.2013	17.2013	17.2013
ostta03g04500	24.5329	23.4428	24.281	24.1388	22.817	24.4706	23.9919	23.2584	24.0956	24.0319	24.0151	23.6502	23.6642	22.8694	23.7918	24.0889	23.3366	24.281
ostta03g04510	20.7258	20.4067	20.6268	20.5171	20.399	20.7826	20.3751	20.0772	20.8649	20.5976	20.6176	20.3014	20.7699	20.6379	20.4938	20.5978	20.4417	20.6268
ostta03g04550	22.6342	23.3037	22.4618	21.755	22.4808	22.7736	22.574	23.7247	23.1254	20.9238	22.6309	23.0199	22.8983	23.9188	22.958	23.1908	22.8608	22.4618
ostta03g04590	18.3031	17.4698	18.6343	18.3457	17.1345	18.6613	18.4089	17.5844	18.4989	19.0233	17.0039	18.2784	18.2681	17.3231	18.431	18.226	17.9046	18.6343
ostta03g04620	20.9728	21.1635	20.8772	20.752	20.7497	20.7397	20.7171	21.1515	20.661	20.1227	20.2783	20.6968	20.8188	20.9921	20.7373	21.1588	20.5385	20.8772
ostta03g04670	22.5705	22.8992	22.3875	22.5513	22.7776	22.4219	22.5747	22.5586	22.619	22.8023	22.8179	22.2677	22.5914	22.5882	22.2446	22.4603	22.6978	22.3875
ostta03g04680	19.0264	18.2623	18.3188	18.6023	18.0103	16.2623	17.5973	18.8325	18.0317	17.7009	17.7009	17.7009	18.9008	18.8251	17.638	19.0209	18.1424	18.3188
ostta03g04720	15.038	17.2575	15.9589	16.6827	16.6827	16.6827	14.3747	14.7448	15.2308	15.3241	15.3241	15.3241	17.1602	16.7944	16.945	16.5379	16.8475	15.9589
ostta03g04750	20.4005	19.3239	20.1241	20.1046	18.583	20.526	20.3829	20.6495	20.4292	18.7281	20.2365	20.3032	20.5899	20.8905	20.3047	20.5651	19.6176	20.1241
ostta03g04760	16.7942	16.8884	15.2533	16.6404	17.3038	15.8915	16.5331	16.5652	16.0582	16.979	16.975	16.0001	15.7946	15.7946	15.7946	16.1002	16.9471	15.2533
ostta03g04790	18.3507	18.1732	17.4241	18.2162	18.0706	17.5837	17.6077	17.551	17.6879	18.5933	17.1345	17.3579	18.2303	17.1035	17.4166	16.2368	17.614	17.4241
ostta03g04810	18.3146	18.0948	18.1236	18.329	17.5435	17.8952	18.4282	18.4065	17.9481	17.7436	17.7436	17.7436	18.4781	16.3938	17.7988	16.9092	18.0419	18.1236
ostta03g04820	16.8953	15.5788	17.075	16.9337	17.2895	16.9688	16.3208	16.0906	16.7238	17.0084	16.1336	14.5352	16.6847	15.7621	17.0776	16.6162	16.6616	17.075
ostta03g04850	13.8339	13.8339	13.8339	8.71723	8.71723	8.71723	8.71723	8.71723	8.71723	8.71723	8.71723	8.71723	8.71723	8.71723	8.71723	13.8339	13.8339	13.8339
ostta03g04870	15.8579	15.8596	15.1058	15.6228	15.7116	15.289	16.0161	15.6676	15.0054	14.9721	14.9721	14.9721	16.5594	14.4596	18.6592	15.7942	15.45	15.1058
ostta03g04900	16.9505	17.9855	17.0183	15.8124	16.1637	17.6283	16.0606	16.3102	17.4507	16.9519	17.8864	17.5976	16.9481	17.1007	17.6247	16.5639	18.07	17.0183
ostta03g04920	16.8269	15.4939	16.1604	17.6893	17.6893	17.6893	17.6363	17.6363	17.6363	16.9099	16.9099	16.9099	8.71723	8.71723	8.71723	8.71723	8.71723	8.71723
ostta03g04940	19.7097	20.2728	19.107	19.2224	19.8439	18.8301	19.4076	19.688	19.1617	20.0241	19.4196	19.1463	19.7346	19.2878	19.2367	19.24	19.7801	19.107
ostta03g04950	14.8796	15.4553	15.1675	14.956	14.956	14.956	15.7207	15.7207	15.7207	15.4038	15.4038	15.4038	15.0869	15.0869	15.0869	15.1272	15.1272	15.1272
ostta03g04960	21.3595	21.4995	20.4108	17.3137	17.8103	15.7872	16.0929	15.8165	15.9547	16.8486	16.8486	16.8486	18.5576	16.7419	19.1046	20.1632	18.5691	20.4108
ostta03g04980	18.399	18.5412	18.7909	18.7039	18.9227	18.7214	18.3943	18.0307	18.702	19.452	19.0443	18.6445	18.741	18.954	18.177	18.696	19.3129	18.7909
ostta03g05030	18.7946	18.9391	19.2412	18.6795	19.0768	19.0827	18.8629	18.5509	19.2515	19.5682	19.6232	18.5439	19.395	18.5204	18.5916	18.8345	19.3891	19.2412
ostta03g05050	8.71723	8.71723	8.71723	16.3909	16.3909	16.3909	16.2425	16.2425	16.2425	8.71723	8.71723	8.71723	8.71723	8.71723	8.71723	8.71723	8.71723	8.71723
ostta03g05110	19.4407	18.8202	17.9856	18.6371	17.2851	18.9183	18.6486	18.6764	18.7881	18.1042	18.2741	19.0143	19.3614	18.3488	19.0123	18.3489	18.7385	17.9856
ostta03g05130	19.1138	19.0326	19.3226	19.2725	19.549	19.1357	19.023	19.0955	18.9551	19.8302	19.4462	19.2627	19.3233	18.9375	19.4038	19.1852	18.9404	19.3226
ostta03g05145	20.0931	20.8638	20.6387	20.5168	21.0135	20.3173	19.3924	18.9587	20.2888	20.6726	20.3368	20.6304	19.1817	18.1861	20.4723	18.8305	19.8485	20.6387
ostta03g05170	20.7428	21.2515	20.851	21.107	21.5968	20.8826	21.0688	21.18	20.8358	21.3323	20.9325	20.9267	21.2383	20.8343	20.997	20.9424	21.3899	20.851
ostta03g05190	18.0301	18.5749	19.1843	17.8929	18.3528	17.5613	18.0871	18.195	19.1898	19.3644	18.6088	19.3126	17.8913	17.9233	19.1091	17.5942	17.6815	19.1843
ostta03g05240	14.9706	16.2226	16.7341	17.0104	17.0104	17.0104	16.5483	16.5483	16.5483	15.2041	13.9114	15.6946	14.4232	15.6536	16.884	15.9111	15.0882	16.7341
ostta03g05290	15.8391	15.2228	16.8386	15.0272	16.0637	15.9669	17.0294	17.0294	17.0294	16.4936	16.4936	16.4936	16.0671	15.9577	15.8484	16.2624	15.6863	16.8386
ostta03g05300	20.6532	20.3679	21.266	20.3955	21.0931	21.1223	20.2311	20.3366	21.0493	21.3644	21.157	21.5284	20.4377	20.9045	21.2227	20.6976	21.4228	21.266
ostta03g05320	16.9935	16.6872	12.4532	15.5193	15.5193	15.5193	15.5203	15.5203	15.5203	16.7668	17.3722	15.3069	15.5802	15.9951	15.1652	16.1725	14.3129	12.4532
ostta03g05380	16.0386	16.0386	16.0386	15.8243	16.9976	16.4109	15.9215	15.9215	15.9215	15.1998	15.6643	15.432	16.1213	16.1213	16.1213	15.6662	15.6662	15.6662
ostta03g05390	20.3579	20.6081	19.2017	20.3293	20.059	19.4504	19.8782	19.8686	19.7801	20.8938	20.9189	19.0589	20.3173	19.7689	18.9718	19.9743	20.3533	19.2017
ostta03g05410	20.1915	20.0218	20.5125	19.958	20.4304	21.1573	19.4165	21.1168	21.041	19.3968	20.3506	20.8431	19.8398	21.659	20.8971	20.5076	21.0677	20.5125
ostta03g05420	19.195	19.6246	17.7204	19.005	18.3417	17.9104	17.9207	17.7623	19.1999	19.925	19.1545	17.996	18.9495	16.5044	19.0083	16.5784	19.6477	17.7204
ostta03g05450	15.4881	15.4881	15.4881	10.8995	15.1663	14.4345	14.769	14.769	14.769	12.734	12.9994	15.0858	13.769	12.0967	15.4412	12.9968	14.2425	15.4881
ostta03g05460	17.9549	18.4449	18.8834	17.5718	18.0885	18.9423	16.7883	16.3989	18.8524	17.9233	17.731	17.644	17.2963	16.8428	16.6442	15.9672	18.0562	18.8834
ostta03g05500	24.3774	24.5515	24.045	24.3603	24.4151	24.0906	24.4868	24.526	24.4448	24.6541	24.5276	24.2006	24.3299	24.2033	23.9699	24.2152	24.3866	24.045
ostta03g05530	17.121	17.121	17.121	17.5669	17.9181	17.1569	16.6709	17.2554	17.0148	16.8924	16.9352	16.8966	17.0075	17.0075	17.0075	17.121	17.121	17.121
ostta03g05550	19.3583	18.8636	19.1845	19.0687	19.0673	18.7344	18.9908	19.1075	18.6501	20.1058	19.7092	18.8864	18.8677	18.3285	19.5778	19.0093	18.9809	19.1845
ostta03g05570	16.1958	16.8175	16.5066	16.3049	16.8181	15.8833	16.4467	14.6358	15.9037	15.5209	15.5209	15.5209	15.5118	15.5118	15.5118	16.2395	16.2395	16.2395
ostta03g05620	20.0432	20.445	19.678	20.2843	20.3501	20.1018	20.5248	20.1212	19.7614	20.0498	19.4269	19.6049	20.2663	19.6232	19.5987	19.7085	19.835	19.678
ostta03g05680	14.9484	14.9484	14.9484	14.6844	14.6844	14.6844	14.5912	14.5912	14.5912	14.4172	14.4172	14.4172	14.1413	14.1413	14.1413	14.9484	14.9484	14.9484
ostta03g05710	8.71723	8.71723	8.71723	15.4709	15.4709	15.4709	15.6771	15.6771	15.6771	16.549	14.236	15.3925	8.71723	8.71723	8.71723	8.71723	8.71723	8.71723
ostta03g05720	19.814	19.6797	19.4408	19.5998	19.5126	19.4581	19.2867	19.5459	19.403	20.0766	18.6849	19.2996	19.3587	19.6507	19.0013	19.4755	19.6368	19.4408
ostta03g05740	19.258	19.4134	19.0183	19.3048	19.4504	19.0131	18.9391	18.9115	19.0333	18.6596	18.5775	17.5842	19.4147	18.8628	18.4471	18.9239	19.2738	19.0183
ostta03g05760	19.4944	19.7801	19.3357	19.9771	19.3794	20.1478	19.8139	19.5644	20.2763	18.174	18.7098	19.8562	19.3885	19.9785	19.969	19.5132	18.995	19.3357
ostta03g05850	8.71723	8.71723	8.71723	8.71723	8.71723	8.71723	8.71723	8.71723	8.71723	16.3109	16.3109	16.3109	8.71723	8.71723	8.71723	8.71723	8.71723	8.71723
ostta03g05880	16.2821	16.2821	16.2821	15.9183	15.9183	15.9183	15.4941	15.9958	16.4813	15.8366	15.8366	15.8366	15.1271	15.931	15.3054	15.465	15.4371	16.2821
ostta03g05910	22.3319	22.4291	21.6814	22.1064	22.2398	21.2172	21.8731	21.8877	21.1504	20.9279	21.3491	21.509	22.1296	21.5148	21.3179	21.9195	21.8587	21.6814
ostta03g05920	21.2659	21.0923	20.6012	21.1271	20.1979	20.3776	21.0243	20.868	20.4409	20.8834	20.1594	20.5671	19.9472	20.8487	20.5437	20.5458	20.4486	20.6012
ostta04g00040	18.5288	18.8327	18.6801	18.4633	19.0146	18.6386	18.5424	18.6341	17.4585	19.1301	18.9422	18.6493	18.5038	17.6887	18.7227	18.7338	18.8618	18.6801
ostta04g00060	17.1439	17.9477	17.3815	16.9573	17.4426	17.1433	16.9295	17.6227	16.9807	17.0084	17.4323	14.9348	17.7201	15.1145	15.1554	13.7341	16.9922	17.3815
ostta04g00070	20.0489	19.738	20.98	20.6288	21.5014	21.0427	19.5648	20.6996	20.9953	20.1897	20.4526	20.9451	20.0113	20.8803	21.2624	20.1244	21.3254	20.98
ostta04g00080	16.3235	16.3235	16.3235	16.5857	16.5857	16.5857	16.4872	16.4872	16.4872	16.3887	16.3887	16.3887	16.3561	16.3561	16.3561	16.3235	16.3235	16.3235
ostta04g00090	21.2511	21.5071	21.6635	22.1652	22.3778	22.7007	22.3289	22.2166	22.8833	22.5274	22.0913	22.1165	21.6095	21.7501	21.8908	21.0212	21.6216	21.6635
ostta04g00110	17.5434	17.0108	17.2746	17.0384	16.2192	17.2879	16.6785	16.4972	17.1236	15.4592	16.5054	17.3964	17.3837	17.0173	17.3459	17.5462	16.4455	17.2746
ostta04g00130	21.7039	21.0602	20.3047	21.3148	20.7257	20.8915	21.4028	21.3966	20.6158	19.7342	18.9073	20.6309	20.8312	20.8404	20.6776	20.818	20.73	20.3047
ostta04g00170	21.0497	21.1442	20.5237	20.744	20.6698	20.1056	20.6227	20.6465	20.1336	21.3528	21.0465	20.3822	21.2167	20.6297	20.5832	20.9362	21.2569	20.5237
ostta04g00200	17.379	17.379	17.379	17.2318	17.2318	17.2318	17.068	17.068	17.068	17.0204	17.0204	17.0204	15.173	16.2015	17.2299	17.0627	16.7463	17.379
ostta04g00220	19.0047	19.0027	18.023	18.662	19.6995	18.9418	18.4625	17.9056	18.5856	18.4066	18.1046	18.3507	18.5902	18.5302	18.5894	18.2149	18.242	18.023
ostta04g00230	18.2766	18.1292	18.5724	17.8939	17.7752	18.3031	16.2545	18.0383	18.4248	17.3504	17.6811	18.4066	17.5236	18.1852	18.3997	17.4836	18.9664	18.5724
ostta04g00240	15.8693	16.2717	16.0705	16.5321	16.5321	16.5321	15.4908	16.0849	15.7878	16.1948	16.1948	16.1948	16.6017	16.6017	16.6017	16.3337	16.3337	16.3337
ostta04g00260	19.8281	20.0184	19.4231	19.612	20.0644	19.3949	19.2348	19.1445	19.2791	19.4663	19.5693	19.4311	19.9229	19.1186	19.6657	19.2684	19.8241	19.4231
ostta04g00290	19.8145	19.9424	19.4315	19.7656	20.0227	18.8895	19.7418	19.8233	18.6655	18.5232	19.2565	19.6721	19.6123	19.3628	19.9867	19.4621	19.6776	19.4315
ostta04g00330	19.7058	18.9759	19.8433	19.5122	18.3323	19.3348	19.4701	17.6121	18.3808	20.4132	18.53	19.3766	19.8579	18.1448	18.4949	19.5963	19.6427	19.8433
ostta04g00365	18.6299	18.1901	18.41	18.0981	18.0981	18.0981	18.2651	18.6284	18.4468	17.4924	17.8381	17.6653	18.3988	18.8028	18.7412	18.0262	18.4282	18.2272
ostta04g00370	15.4968	15.4968	15.4968	15.6098	15.6098	15.6098	16.1916	16.5291	14.4474	18.5005	18.1911	16.569	17.8548	15.9662	16.9398	16.2214	17.8223	15.4968
ostta04g00380	20.5273	20.5535	20.1486	20.3112	19.724	20.1482	20.276	21.1579	19.8939	18.8722	19.689	19.8094	20.0362	20.3502	20.0293	20.0171	20.4068	20.1486
ostta04g00390	18.6062	18.6415	17.9977	18.4334	18.002	17.8299	18.255	18.3694	17.788	18.7573	17.6151	18.0144	18.6396	18.2887	17.9419	18.4488	18.5062	17.9977
ostta04g00400	20.0848	19.9309	19.3543	19.6684	19.9397	19.693	19.8605	19.8109	19.911	20.3509	19.59	19.5765	19.8575	19.778	19.3463	19.7602	19.7957	19.3543
ostta04g00420	18.8819	16.6862	19.224	18.8968	16.8099	19.3851	18.626	16.8583	19.024	19.1741	17.0281	18.8376	17.7256	17.8415	19.2364	18.8756	17.4839	19.224
ostta04g00430	20.6623	20.6047	20.5023	20.4232	20.0206	19.7477	20.6313	20.3817	19.5817	19.0066	19.783	19.8371	20.5447	19.9156	20.3226	20.5196	20.566	20.5023
ostta04g00440	18.7341	17.7209	18.3213	17.1343	16.2401	18.9929	18.1367	17.8008	18.7374	18.0782	18.0782	18.0782	17.6527	18.346	17.9447	18.6212	16.1882	18.3213
ostta04g00450	18.3085	18.325	18.3167	17.1347	17.0576	17.0962	16.8081	17.3071	17.0576	18.9262	18.4251	16.1255	18.9744	18.0221	18.4983	18.5103	18.9679	18.7391
ostta04g00490	8.71723	8.71723	8.71723	8.71723	8.71723	8.71723	8.71723	8.71723	8.71723	15.1758	15.1758	15.1758	16.5019	15.9103	15.3187	13.715	13.715	13.715
ostta04g00500	17.8512	18.0253	16.7706	17.1415	15.6798	17.2994	17.6177	16.6276	17.2119	17.8604	17.4756	16.8791	18.145	17.5866	16.8917	17.9699	17.683	16.7706
ostta04g00510	16.5581	17.4339	17.2522	16.4351	17.1158	17.7091	17.704	17.9431	17.7172	16.9924	16.9924	16.9924	16.8034	16.6634	15.1232	16.1755	16.2271	17.2522
ostta04g00530	20.939	21.3123	21.3503	21.1887	21.2886	21.135	21.1565	20.9128	20.6748	21.4376	21.1666	20.8306	21.3284	20.7492	20.9476	20.9839	21.1162	21.3503
ostta04g00550	19.3719	18.8651	19.063	19.1732	18.9282	19.1258	18.7844	19.7563	19.4477	17.9152	18.2137	19.2953	18.5291	18.9267	19.3987	18.3274	19.5342	19.063
ostta04g00560	14.49	16.7189	15.6044	8.71723	8.71723	8.71723	8.71723	8.71723	8.71723	8.71723	8.71723	8.71723	15.9335	16.1624	16.0479	15.8434	16.159	16.0012
ostta04g00580	17.1393	19.5788	15.8814	15.4711	17.0377	16.2544	16.0888	16.8634	18.9538	15.8788	18.895	17.3869	15.5548	19.9837	15.532	16.0454	15.5109	15.8814
ostta04g00610	19.127	19.0255	19.5552	17.735	16.4529	19.0071	18.8625	19.4346	18.8465	17.73	18.5357	19.7029	19.0649	19.7348	18.9522	19.386	18.4501	19.5552
ostta04g00640	18.7798	19.1136	18.504	18.9011	19.1969	19.2121	18.9045	17.6782	19.2167	19.1016	19.4285	17.9439	18.3995	18.679	18.1635	17.4495	18.2776	18.504
ostta04g00730	18.0803	17.433	17.2503	17.2315	16.8862	17.1427	16.972	16.931	16.7907	17.2101	16.1823	17.118	16.1852	17.0556	17.2865	17.3073	17.2647	17.2503
ostta04g00740	16.7755	16.549	16.6622	14.9179	14.9179	14.9179	16.9905	16.5675	15.5441	16.0835	16.0835	16.0835	15.5691	16.03	15.7996	15.9894	16.6756	16.3325
ostta04g00750	17.0247	17.0247	17.0247	16.5799	16.5799	16.5799	16.8093	16.8093	16.8093	8.71723	8.71723	8.71723	8.71723	8.71723	8.71723	17.0247	17.0247	17.0247
ostta04g00840	17.3799	17.3799	17.3799	14.5122	17.1648	16.0713	16.8584	16.0624	16.0824	15.9491	15.9491	15.9491	16.4364	16.2973	16.1583	16.7706	16.1612	17.3799
ostta04g00870	18.6729	18.5342	18.0719	18.707	18.5512	18.662	18.803	18.5218	17.773	19.3416	18.3339	18.0801	19.0957	18.4449	17.6043	18.6788	18.9842	18.0719
ostta04g00880	8.71723	8.71723	8.71723	8.71723	8.71723	8.71723	15.1073	15.1073	15.1073	16.6741	16.2119	16.443	15.7774	15.7774	15.7774	16.1964	16.1964	16.1964
ostta04g00910	13.8754	12.9808	13.4281	16.1101	16.1101	16.1101	10.4059	12.9313	13.6491	11.4286	16.5073	15.2095	14.5214	14.5214	14.5214	12.6983	12.6983	12.6983
ostta04g00930	12.7619	15.4144	13.6283	12.753	12.753	12.753	13.0888	13.0888	13.0888	13.4246	13.4246	13.4246	13.8582	13.8582	13.8582	13.6283	13.6283	13.6283
ostta04g01010	19.7024	16.1087	19.7431	18.4692	16.7093	19.8129	19.4738	17.8875	19.6588	20.1914	16.7089	19.4834	19.7036	17.6271	19.7702	19.5976	18.7327	19.7431
ostta04g01030	21.0356	20.9636	20.445	20.8177	20.7775	20.1963	20.4677	20.6731	20.0121	20.6506	20.2325	20.1482	20.8321	20.5196	20.2056	20.871	20.8528	20.445
ostta04g01100	19.1348	18.7255	18.4935	18.5914	18.1962	18.8654	18.3087	18.455	18.7377	19.0965	19.0288	18.7379	19.4353	19.0365	18.3919	18.7089	18.9406	18.4935
ostta04g01130	20.38	20.5296	20.1996	20.2186	20.3366	19.729	19.8215	20.3515	19.6234	20.1563	20.0611	20.016	19.7635	20.0634	19.9375	20.1293	20.0732	20.1996
ostta04g01150	21.4579	21.496	21.9072	21.2328	22.0773	21.6848	21.1056	21.3247	21.6315	22.1017	21.5748	21.8758	21.2926	21.3091	21.9995	21.3162	21.6707	21.9072
ostta04g01160	19.0408	19.6022	19.4213	18.3502	18.8557	19.6384	18.1461	18.8764	19.2503	19.5569	19.9861	19.0442	18.8497	17.3858	18.7578	16.334	19.3569	19.4213
ostta04g01250	17.687	16.3594	17.9462	17.9967	17.3727	18.6742	17.6205	16.3957	18.7347	19.1193	18.6393	18.5538	17.3889	17.0438	17.9031	17.107	17.439	17.9462
ostta04g01270	20.4741	20.1543	20.7338	19.4983	19.4686	21.4063	20.1864	21.0498	21.2682	18.3475	19.3813	21.2157	20.5807	21.967	21.3833	21.3667	19.6225	20.7338
ostta04g01280	15.7825	15.4426	15.5414	15.5952	15.6763	15.0994	15.0577	15.1417	15.1419	16.0208	15.3412	15.0343	15.6575	17.8601	14.8754	16.867	15.755	15.5414
ostta04g01310	19.893	19.6996	20.5227	19.9492	19.4487	20.6299	19.3408	19.9891	20.999	18.2609	20.5561	20.3683	19.5017	20.5528	20.41	20.3803	20.2477	20.5227
ostta04g01330	18.6139	19.0595	18.8631	18.6714	19.0759	18.7175	18.735	18.8334	18.7755	19.0567	19.5732	18.6494	18.7053	18.8681	18.669	18.6739	18.6611	18.8631
ostta04g01380	18.1578	18.9684	18.2478	17.9534	19.0652	18.5093	18.4198	18.5157	18.2465	17.2827	19.6682	18.4755	17.3481	18.4172	18.0008	17.7179	17.9722	18.2478
ostta04g01400	18.5546	20.2789	18.8176	17.8802	19.7344	18.9339	18.0688	19.7007	18.4533	16.0216	18.493	19.1325	17.2735	18.2368	19.2703	17.0418	18.814	18.8176
ostta04g01410	17.7404	17.7404	17.7404	17.9062	17.9062	17.9062	17.5082	17.5082	17.5082	17.7381	17.7381	17.7381	17.9679	17.9679	17.9679	17.7404	17.7404	17.7404
ostta04g01480	19.5764	19.5508	19.5451	19.0222	19.0654	19.0315	19.0938	19.0952	19.4558	18.713	19.3996	19.4232	19.4661	18.8074	19.3016	19.029	19.2843	19.5451
ostta04g01500	21.61	21.2203	21.1363	21.4597	20.7658	21.2588	21.5698	21.2378	21.0043	20.2543	21.1171	20.6971	21.4306	21.2042	20.8899	21.2518	21.1493	21.1363
ostta04g01530	20.9333	21.4826	20.7593	21.0231	21.1837	20.7127	21.1071	21.2612	20.6945	21.2328	21.2896	20.5353	21.2348	20.9607	20.4312	21.0199	21.3144	20.7593
ostta04g01550	8.71723	8.71723	8.71723	16.2577	16.2577	16.2577	16.4306	16.1839	16.2973	16.8017	16.5352	16.6685	16.4472	16.4472	16.4472	8.71723	8.71723	8.71723
ostta04g01570	20.8494	20.9964	20.8099	20.6929	20.7877	20.6897	20.7057	20.4186	20.637	21.3451	20.9112	20.8002	21.0622	20.6572	20.8882	20.7401	21.0565	20.8099
ostta04g01610	18.742	18.5132	18.9054	18.99	18.3876	19.0869	19.1199	19.0683	19.2424	17.7342	17.2144	18.9845	18.9278	18.8251	18.9815	18.6069	19.1	18.9054
ostta04g01620	20.1916	20.4667	20.0237	20.2756	20.7582	19.9799	20.0912	20.5036	20.1397	20.3202	19.5439	20.0114	20.2403	20.2608	20.0297	20.0092	20.3298	20.0237
ostta04g01660	20.592	20.9725	19.8802	20.4183	20.4694	20.3388	20.4371	20.3857	20.2502	20.404	20.7253	19.8269	20.5555	20.2822	20.2175	20.5457	20.7281	19.8802
ostta04g01720	15.0483	15.0483	15.0483	15.1923	15.1923	15.1923	15.4714	15.4714	15.4714	14.8117	14.8117	14.8117	14.7907	14.9877	15.1847	15.1666	15.2849	15.0483
ostta04g01730	20.2533	20.1452	19.9577	19.9091	19.0614	19.7811	19.9511	19.4148	19.8557	19.912	19.2816	19.8715	20.0063	19.9546	19.7468	20.1867	20.0438	19.9577
ostta04g01760	21.7861	21.3423	21.7593	21.6911	21.173	21.9751	21.7883	21.5384	22.1084	21.0488	21.4799	21.561	22.0797	21.9166	21.6081	21.7731	21.4504	21.7593
ostta04g01770	8.71723	8.71723	8.71723	8.71723	8.71723	8.71723	8.71723	8.71723	8.71723	13.4938	15.021	14.2574	8.71723	8.71723	8.71723	8.71723	8.71723	8.71723
ostta04g01790	21.2512	20.7814	20.9369	20.7167	20.3907	21.2394	20.9462	21.6915	21.2415	19.6863	21.3046	21.4545	21.0799	22.3287	21.3185	21.4934	20.5385	20.9369
ostta04g01810	19.4332	18.4852	19.1404	18.0236	17.9895	18.7751	19.1581	19.3677	18.5215	18.2507	18.275	19.3192	19.0642	19.1939	19.3704	19.2959	18.1815	19.1404
ostta04g01820	15.1774	13.7578	14.4676	8.71723	8.71723	8.71723	8.71723	8.71723	8.71723	8.71723	8.71723	8.71723	8.71723	8.71723	8.71723	8.71723	8.71723	8.71723
ostta04g01830	18.9733	18.9785	18.2064	18.2176	18.1761	18.222	17.6897	18.3846	18.5705	19.0433	17.8929	18.8307	19.0007	18.6348	18.1389	18.4644	19.185	18.2064
ostta04g01840	19.1121	18.8478	18.3155	18.6651	18.2712	18.6676	18.5347	18.4358	18.273	18.9695	18.4186	17.8633	18.6781	18.5479	17.9364	18.7202	18.7144	18.3155
ostta04g01860	18.0242	16.2748	17.9483	17.5172	16.1101	18.414	17.5543	15.6197	18.392	19.2254	17.0045	17.8836	17.6773	16.3665	18.201	17.8216	17.0884	17.9483
ostta04g01920	12.5897	12.5897	12.5897	8.71723	8.71723	8.71723	8.71723	8.71723	8.71723	11.519	11.519	11.519	15.205	15.205	15.205	14.925	13.7573	12.5897
ostta04g01980	20.7033	20.8866	20.8845	20.8447	20.748	20.2308	20.5901	20.5325	19.9273	21.1239	20.8792	20.7275	21.0697	20.2973	20.7878	20.7584	21.303	20.8845
ostta04g02040	18.3748	18.3104	18.4714	18.8861	18.8834	17.2483	18.6569	18.5303	17.5801	18.7073	19.0484	18.1974	19.0427	17.9375	17.9564	18.1276	19.0534	18.4714
ostta04g02080	20.2375	19.5897	20.4353	18.8736	17.9264	20.3646	19.5411	19.2532	20.145	17.9184	17.6271	20.2384	20.0753	19.9176	20.4492	20.1747	18.971	20.4353
ostta04g02090	22.4432	22.9934	22.6438	23.2925	23.5824	23.1092	23.6683	23.9835	23.8058	24.2069	24.2928	23.5725	23.2597	23.5337	22.794	22.6329	23.4346	22.6438
ostta04g02110	16.9589	17.7851	17.372	16.3578	18.4001	17.379	8.71723	8.71723	8.71723	8.71723	8.71723	8.71723	8.71723	8.71723	8.71723	8.71723	8.71723	8.71723
ostta04g02130	21.544	22.0078	21.9541	21.6057	22.1745	21.6299	21.5	21.7858	21.4684	21.6018	22.052	21.7951	21.5619	21.6326	21.7848	21.5948	22.1898	21.9541
ostta04g02140	15.4424	15.4424	15.4424	14.8797	14.8797	14.8797	14.8393	16.4425	15.6409	15.6679	15.1933	15.4306	16.2295	16.2295	16.2295	15.8746	16.3068	15.4424
ostta04g02220	17.5699	17.5699	17.5699	18.6613	18.6613	18.6613	18.5217	18.5217	18.5217	16.661	16.6925	17.4574	17.2535	17.2535	17.2535	17.5699	17.5699	17.5699
ostta04g02230	18.9045	19.5333	19.8547	18.7121	19.2983	20.0253	18.7496	18.9899	19.768	18.7393	17.7314	19.4482	19.3092	18.6223	19.647	18.5936	19.246	19.8547
ostta04g02270	18.5242	18.4019	18.2113	18.4209	17.9995	17.7108	18.3873	18.4	17.0657	18.2833	18.7409	17.8033	18.6923	17.9744	17.9022	18.0807	18.0362	18.2113
ostta04g02320	16.1942	16.1942	16.1942	16.435	15.6687	16.0518	16.3397	16.3397	16.3397	16.6476	16.2481	16.9873	16.3915	16.3915	16.3915	16.3365	16.3365	16.3365
ostta04g02370	16.7016	15.8606	18.4502	15.3959	14.1286	18.577	14.6005	17.3006	18.2244	16.865	17.4298	18.5301	15.8816	18.595	18.3994	17.2848	15.3444	18.4502
ostta04g02380	16.2378	15.994	16.1159	8.71723	8.71723	8.71723	8.71723	8.71723	8.71723	8.71723	8.71723	8.71723	16.068	16.068	16.068	14.2563	14.2563	14.2563
ostta04g02390	17.0038	17.3895	17.1966	8.71723	8.71723	8.71723	8.71723	8.71723	8.71723	8.71723	8.71723	8.71723	15.3081	14.7602	14.9485	16.179	11.7664	13.9727
ostta04g02410	18.1859	18.4145	18.0399	17.9554	18.1636	17.6888	18.0198	18.2393	17.7228	18.3918	17.792	17.4792	18.4466	18.0548	17.5654	18.1065	18.3568	18.0399
ostta04g02500	13.8195	15.0954	14.4575	14.8859	13.9651	14.4255	14.3415	15.1142	14.7279	13.9433	17.0368	15.4901	8.71723	8.71723	8.71723	8.71723	8.71723	8.71723
ostta04g02510	24.7966	24.9258	24.5818	24.9106	25.1668	24.5836	25.1134	24.8538	24.8835	23.9687	24.9076	24.8264	25.0972	24.769	24.4922	24.6276	24.8551	24.5818
ostta04g02520	17.5641	17.5641	17.5641	17.4492	17.4492	17.4492	17.3343	17.3343	17.3343	17.5725	17.5725	17.5725	17.7861	17.7861	17.7861	17.5641	17.5641	17.5641
ostta04g02550	8.71723	8.71723	8.71723	8.71723	8.71723	8.71723	8.71723	8.71723	8.71723	8.71723	8.71723	8.71723	15.9712	15.9712	15.9712	16.2214	16.2214	16.2214
ostta04g02580	22.1381	22.378	21.841	22.1142	22.2096	21.4713	22.0955	21.8387	21.5134	21.7472	21.7044	21.6226	22.1722	21.8209	21.5636	22.0492	22.0308	21.841
ostta04g02590	19.7262	19.8212	19.3111	19.643	19.4195	19.5959	19.7555	20.0923	19.7437	20.2612	19.8521	19.4047	19.8828	19.5791	19.2675	19.7709	20.1631	19.3111
ostta04g02610	21.513	21.4266	21.4197	21.378	21.5796	21.1063	21.4425	21.3541	21.0855	20.157	21.0962	20.9608	21.4467	21.2323	21.2312	21.3861	21.5969	21.4197
ostta04g02650	20.0686	20.3873	20.29	20.051	20.3507	20.0344	19.526	19.4664	20.1323	20.5393	20.1158	19.3165	19.912	19.7731	19.5382	19.8358	19.8338	20.29
ostta04g02690	18.733	18.733	18.733	14.9985	18.9705	18.7318	18.9012	18.9012	18.9012	16.249	18.1527	18.7524	16.6544	17.6085	18.7316	15.8267	18.5272	18.733
ostta04g02710	17.1774	17.1232	17.1909	16.9692	16.8332	16.0149	16.9915	15.6327	17.1789	16.7559	16.7559	16.7559	15.7426	17.4682	17.5216	17.3296	16.0693	17.1909
ostta04g02720	17.487	17.487	17.487	16.7021	16.6917	17.8379	17.059	17.2454	18.1684	19.7544	18.2176	18.1608	17.7302	17.7302	17.7302	17.487	17.487	17.487
ostta04g02740	22.4798	22.6944	23.225	22.4392	22.8144	23.324	22.4827	22.5018	23.4691	22.1624	22.7431	23.4415	22.3822	22.3063	23.3355	22.4731	22.3818	23.225
ostta04g02770	19.072	19.2848	19.7019	18.6806	19.0732	20.0971	15.6313	16.0341	20.2019	19.5334	19.3896	19.2654	19.4067	18.7524	18.9404	18.4333	19.6283	19.7019
ostta04g02850	8.71723	8.71723	8.71723	17.2373	17.0788	17.1527	18.8471	18.8882	18.2142	8.71723	8.71723	8.71723	8.71723	8.71723	8.71723	8.71723	8.71723	8.71723
ostta04g02860	19.5102	19.8561	18.8293	19.8535	19.9444	18.7336	19.3199	19.4526	18.8202	18.6141	18.4255	18.3753	19.4552	19.3627	18.6847	19.4508	19.6081	18.8293
ostta04g02890	15.8465	16.9833	16.4149	15.8287	16.3105	15.8105	16.3734	16.3734	16.3734	16.3617	17.1653	16.7635	15.7589	15.4014	15.0439	16.6661	16.6661	16.6661
ostta04g02970	18.9067	17.9347	19.0393	17.253	17.0466	20.2192	18.8854	19.5689	19.3605	15.472	15.3813	19.6287	19.6096	20.7339	19.5783	20.2455	17.8588	19.0393
ostta04g03000	8.71723	8.71723	8.71723	13.8221	13.8221	13.8221	15.2128	15.2128	15.2128	14.4423	16.1408	15.2916	8.71723	8.71723	8.71723	8.71723	8.71723	8.71723
ostta04g03080	21.9315	22.2381	21.4562	21.8617	22.2078	21.188	21.9987	22.1425	21.3734	21.8637	21.5057	21.4786	22.1163	21.6932	21.4523	21.7116	22.2204	21.4562
ostta04g03100	19.4757	19.9665	19.9135	18.9098	18.8435	19.9808	18.2253	18.2832	19.8244	19.6154	19.0623	19.0868	18.9042	19.362	20.0082	19.4783	19.2982	19.9135
ostta04g03190	21.1596	21.4686	21.6177	21.7238	22.0876	21.6784	21.6533	21.8322	21.9627	22.3246	21.766	21.7609	21.6446	21.6986	21.5571	21.4673	22.0209	21.6177
ostta04g03200	14.7485	14.7485	14.7485	15.1209	14.7248	12.4289	15.7331	14.1834	14.9583	15.2208	14.5145	12.5273	16.4116	15.8753	16.1434	15.119	15.6919	15.4055
ostta04g03210	16.4727	16.5929	18.6695	16.9714	19.2266	19.3753	15.4189	17.1143	16.2666	18.1175	17.5549	18.4273	16.9867	18.4312	18.6427	16.7991	15.669	18.6695
ostta04g03230	18.8382	18.7014	18.7849	18.9631	19.0883	18.5463	18.9626	18.8072	18.5387	19.2102	18.7854	18.7488	18.7874	18.8954	18.7923	18.9298	18.8572	18.7849
ostta04g03250	15.2788	15.6543	15.4254	15.4126	16.4205	14.7112	8.71723	8.71723	8.71723	8.71723	8.71723	8.71723	8.71723	8.71723	8.71723	15.4254	15.4254	15.4254
ostta04g03255	8.71723	8.71723	8.71723	13.6482	13.6482	13.6482	8.71723	8.71723	8.71723	8.71723	8.71723	8.71723	8.71723	8.71723	8.71723	8.71723	8.71723	8.71723
ostta04g03260	18.3679	18.5387	18.5094	18.2554	18.4117	18.4889	17.6254	18.4727	18.5916	17.1651	17.9327	18.2924	18.354	18.1137	18.355	18.1663	18.1488	18.5094
ostta04g03270	21.1912	21.3422	21.5783	21.3425	21.2684	21.7129	21.4975	21.6682	21.7716	20.3261	20.7947	21.7037	21.4701	21.6023	21.6184	21.2574	21.5907	21.5783
ostta04g03310	20.0792	20.2947	20.1977	20.2763	20.3707	19.1068	20.1122	19.7114	19.2143	18.8051	19.7763	19.565	20.0669	19.3292	19.8421	19.7915	20.1917	20.1977
ostta04g03320	19.963	19.8742	19.938	19.4848	18.7018	20.2551	19.6022	19.6472	20.2058	16.3974	16.7617	19.9873	19.603	20.2433	19.5862	19.9087	19.2924	19.938
ostta04g03370	19.0928	19.4192	17.6001	19.0691	19.2582	17.3568	18.292	18.119	17.117	19.57	18.8978	17.5487	18.6568	17.6832	17.4028	18.164	18.3424	17.6001
ostta04g03400	17.9584	18.1895	17.5329	17.292	17.5933	17.4426	17.2803	17.6821	16.1248	17.5322	16.3404	16.9363	17.3145	16.6687	15.7337	17.0471	17.3941	17.5329
ostta04g03420	19.453	17.9367	18.0037	19.293	18.4194	18.2884	18.888	17.4363	18.1499	18.5678	17.756	17.6156	19.1148	16.2002	17.9084	17.7848	18.1252	18.0037
ostta04g03440	16.8732	16.9101	16.8916	8.71723	8.71723	8.71723	8.71723	8.71723	8.71723	16.8734	17.1521	17.0128	8.71723	8.71723	8.71723	8.71723	8.71723	8.71723
ostta04g03455	13.157	14.6079	14.0146	15.5011	15.5011	15.5011	13.4894	13.4894	13.4894	14.2793	14.2793	14.2793	15.4832	15.0691	14.6549	14.6333	15.252	14.0146
ostta04g03460	16.0405	15.8805	15.956	15.6057	15.2665	15.4361	16.3923	15.4027	16.5238	16.6813	15.8097	16.2455	16.1922	16.0763	15.8346	16.1974	16.2191	15.956
ostta04g03500	21.6164	22.1583	22.484	21.9228	22.1933	22.0775	21.8765	21.5744	22.1863	22.739	22.739	21.7411	22.2811	21.5251	22.1607	21.6691	22.5563	22.484
ostta04g03510	22.2314	22.3812	22.0481	22.2092	22.2288	21.8887	22.1603	22.0273	21.7786	21.1527	22.5216	21.969	22.3474	21.7439	21.9315	22.0959	22.2702	22.0481
ostta04g03520	21.1322	17.576	20.766	20.8836	17.6836	21.1966	20.9329	19.6309	20.6657	19.3047	17.7293	20.7488	20.78	19.141	21.0328	20.9017	20.2021	20.766
ostta04g03530	16.8485	17.3517	14.1585	17.3328	17.6342	15.4912	16.5373	18.0111	15.865	16.398	17.2975	13.6167	16.4208	16.3243	16.7054	16.3119	16.0185	14.1585
ostta04g03550	16.7625	17.1156	16.9391	16.8399	17.3573	16.7951	17.6766	17.5585	17.6176	15.8847	15.8847	15.8847	16.8731	17.4978	15.8804	17.1445	16.6983	16.9214
ostta04g03710	14.4909	15.1222	14.8065	16.87	16.0278	15.5985	16.9122	16.2939	14.9558	16.4988	16.4988	16.4988	16.9437	16.9437	16.9437	14.6935	14.6935	14.6935
ostta04g03720	20.3291	20.216	20.1989	19.4031	18.3718	19.8907	19.6436	19.6763	19.7995	18.2943	18.9529	19.9085	20.0152	19.8478	19.9554	20.2924	19.6713	20.1989
ostta04g03760	16.4242	15.5147	15.9694	16.9019	16.9019	16.9019	16.395	14.902	14.3927	16.191	15.9699	16.0805	16.1265	15.3676	16.8853	16.3124	16.3124	16.3124
ostta04g03800	15.0046	15.9952	16.2729	16.0961	12.57	18.0244	16.3712	16.3712	16.3712	16.7648	15.5225	17.6679	17.6128	16.9323	18.2933	17.1111	16.692	16.2729
ostta04g03810	20.551	18.9254	20.8561	20.1645	20.225	20.7459	20.3861	20.8655	20.5846	17.593	19.853	21.1687	17.9284	20.9089	21.1378	20.3658	18.5944	20.8561
ostta04g03840	15.6594	15.9414	17.6004	15.5597	15.7525	17.3026	17.4333	17.4333	17.4333	16.2297	16.366	16.2979	16.9491	16.9491	16.9491	17.6004	17.6004	17.6004
ostta04g03880	13.7388	13.7388	13.7388	13.0922	13.0922	13.0922	13.1091	13.1091	13.1091	13.126	13.126	13.126	12.4479	13.0136	13.5794	13.0939	12.449	13.7388
ostta04g03900	19.2711	19.6176	19.0067	19.4948	19.6826	18.9491	19.5119	19.5757	19.1646	17.8393	19.2955	18.6199	19.2878	19.2509	18.6449	18.9739	19.237	19.0067
ostta04g03910	13.2988	13.6462	13.4957	13.685	13.685	13.685	13.35	13.35	13.35	14.3478	11.716	13.0319	13.3971	13.334	13.4601	13.2746	13.3851	13.4957
ostta04g03920	15.8045	15.8045	15.8045	15.6254	15.8556	16.5102	16.0754	16.0754	16.0754	16.0294	16.2779	16.1537	15.5865	15.5865	15.5865	15.6119	15.6119	15.6119
ostta04g03940	20.3941	20.1628	20.5819	19.9155	19.8099	19.632	19.9686	19.8657	19.3465	21.4007	20.704	20.3424	21.4325	20.332	20.4438	21.1406	21.4411	20.5819
ostta04g03960	20.5586	21.1977	20.1809	20.7745	20.9855	19.9825	20.5579	20.6573	19.8426	20.638	20.9624	19.8916	20.6598	20.6393	19.8658	20.7339	20.6957	20.1809
ostta04g04010	17.3254	17.3106	18.0756	19.1075	18.6166	18.1205	17.2702	16.7559	17.6528	17.757	17.0294	16.3528	17.4624	17.4534	17.4444	17.5452	17.0149	18.0756
ostta04g04040	22.7526	23.1141	22.8985	22.6462	23.0187	22.7427	22.5992	22.5902	22.7319	22.7495	22.4152	22.6742	22.5233	22.4933	22.6961	22.5206	22.8914	22.8985
ostta04g04050	16.7684	17.1582	16.5544	18.3065	17.8727	17.4618	17.0353	17.1286	17.6599	18.0407	17.9458	11.9798	17.2328	16.1745	17.2761	15.2588	16.9873	16.5544
ostta04g04110	18.7568	18.6555	17.9325	18.52	18.4571	17.7943	18.6911	18.592	17.7243	15.9103	15.4607	17.6648	18.7529	18.3462	17.7461	18.5976	18.4677	17.9325
ostta04g04120	18.9839	19.1487	18.694	18.7705	19.2488	18.395	18.4118	18.4317	18.3139	18.7305	18.1847	16.9267	18.1579	17.6676	17.9127	18.5265	18.4962	18.694
ostta04g04140	14.6792	14.6792	14.6792	14.3903	14.3903	14.3903	14.2045	14.2045	14.2045	14.7557	15.3418	15.2797	16.5126	16.5126	16.5126	14.6792	14.6792	14.6792
ostta04g04170	18.5429	19.723	21.0847	19.2357	21.0829	21.3265	16.7122	21.0109	21.441	20.8557	19.9018	21.1663	17.7275	20.905	21.1642	19.4117	21.0524	21.0847
ostta04g04210	8.71723	8.71723	8.71723	8.71723	8.71723	8.71723	16.5377	16.3738	16.4558	16.611	16.611	16.611	16.7663	16.7663	16.7663	16.3507	16.3507	16.3507
ostta04g04220	20.8859	20.9082	21.3893	20.8736	20.9856	21.1935	20.7835	20.5353	21.1127	19.0892	19.8143	21.3211	20.9504	20.6926	21.3487	20.8521	21.0147	21.3893
ostta04g04260	18.5223	18.2737	17.9581	18.478	18.5659	18.1341	18.3195	18.614	17.6355	17.6255	18.5003	17.3649	18.5536	18.0629	17.0993	18.4359	18.5711	17.9581
ostta04g04270	19.5299	19.5429	17.7055	17.5125	17.5689	17.2936	18.4669	18.1508	17.4071	18.1045	17.3654	19.3055	19.6948	18.5655	19.3769	18.801	19.6155	17.7055
ostta04g04330	16.3723	17.6065	16.9894	16.5953	18.3899	17.4926	15.0899	17.2109	16.1504	17.3498	18.2678	17.8088	15.2537	17.5306	16.3922	16.0565	17.8347	16.9456
ostta04g04340	17.726	17.726	17.726	16.078	17.6708	17.3804	17.127	17.127	17.127	17.1562	17.1562	17.1562	15.4692	17.4063	16.4377	14.9997	17.7362	17.726
ostta04g04350	21.3463	21.4855	21.012	21.2769	21.3639	20.9117	21.1385	21.0655	20.727	21.0809	21.1973	20.8627	21.1767	20.8948	20.728	21.1861	21.167	21.012
ostta04g04370	18.2304	18.3158	17.9468	17.3243	17.5997	18.035	18.4034	18.1576	18.2805	18.5104	18.6724	17.1128	17.392	17.8027	17.5629	16.9712	17.5079	17.9468
ostta04g04390	19.7337	19.7296	19.6185	19.0282	19.1623	19.5904	19.5319	19.776	19.0925	17.8987	18.3153	19.6584	19.229	19.61	19.7783	19.7069	18.9189	19.6185
ostta04g04420	21.2974	20.8158	21.4927	21.1267	20.3133	21.3676	21.3686	21.031	21.4741	20.0888	20.9098	21.3179	21.184	20.7233	21.2929	21.0807	20.8601	21.4927
ostta04g04430	16.7684	17.0996	16.6334	16.0128	16.6239	16.8759	16.4417	17.3781	16.872	16.9835	16.9835	16.9835	15.4203	17.277	15.4051	17.0585	17.044	16.6334
ostta04g04460	18.6661	19.0328	17.3308	18.7316	19.0183	18.0761	18.6829	18.9081	17.6047	18.2305	18.0935	17.4795	18.5345	18.3868	18.2091	18.2729	18.3132	17.3308
ostta04g04560	19.0155	18.8877	19.5385	18.4996	18.9252	19.5321	18.5707	18.116	19.3489	18.965	19.3711	19.2848	18.7012	18.8143	19.5587	18.6412	19.5363	19.5385
ostta04g04630	8.71723	8.71723	8.71723	8.71723	8.71723	8.71723	17.6719	17.6511	17.5088	18.1106	18.1106	18.1106	18.6107	18.6107	18.6107	18.2699	18.2699	18.2699
ostta04g04650	11.655	13.0812	13.1668	11.8811	14.6291	13.2551	14.1442	14.1442	14.1442	12.9944	13.3484	12.7467	14.1904	13.3396	12.4887	13.9631	14.7593	13.1668
ostta04g04660	20.6124	20.5838	19.9051	20.5154	20.4148	19.9109	20.3245	20.3457	19.9191	20.7965	19.9569	18.6611	20.2873	20.3529	19.6798	20.3043	20.1481	19.9051
ostta04g04730	16.3105	15.8672	16.5687	16.5133	16.2673	16.9275	16.5141	16.0104	16.7278	17.0818	15.7244	16.4728	16.4209	15.1768	16.61	16.4226	16.2686	16.5687
ostta04g04740	21.313	21.4852	21.1536	21.4182	21.4168	21.2077	21.4011	21.233	21.2348	21.7979	21.6508	21.0325	21.4847	21.15	21.0277	21.2204	21.4105	21.1536
ostta04g04750	17.0476	16.7759	18.8529	18.3791	17.3509	19.2035	18.054	17.5008	19.2524	18.5613	17.9999	18.9261	17.2025	18.2192	18.9523	17.6559	16.4203	18.8529
ostta04g04760	19.5169	19.1229	19.4538	19.2392	18.4508	19.9109	19.1983	18.9602	19.4317	16.4683	17.6886	19.3793	19.5789	19.358	18.8348	19.2534	19.0302	19.4538
ostta04g04790	19.4382	19.4345	18.8091	19.2753	19.1695	17.9438	19.2281	18.5777	18.3715	19.5889	19.1103	17.7926	18.791	17.186	18.0905	17.5291	18.9036	18.8091
ostta04g04820	19.8154	19.8018	18.8387	17.3526	17.3539	12.9492	17.4204	17.2026	11.9326	19.9784	18.8396	19.1836	20.8754	17.8945	19.141	19.7461	20.8706	18.8387
ostta04g04830	23.1683	22.7188	22.5888	22.9521	22.1675	22.5968	23.0548	22.9748	22.687	22.4431	22.2426	22.5911	22.7602	22.8901	22.4814	22.7752	22.4929	22.5888
ostta04g04870	19.0551	18.8137	18.6248	18.9919	18.6074	19.9659	19.2365	19.4791	20.0336	18.4473	18.9712	19.0266	18.843	20.0797	18.6162	19.0492	18.6657	18.6248
ostta04g04910	19.0321	19.7429	18.0769	18.878	19.106	19.0573	18.2194	18.0878	18.1375	14.9014	18.3104	19.2197	18.1807	19.3448	18.2408	19.2934	17.8208	18.0769
ostta04g04960	17.0751	17.7063	17.3907	16.5584	16.4497	16.504	17.1083	16.6404	15.9343	17.1721	16.0617	14.3821	16.4655	16.4711	16.4683	16.4665	16.2903	16.3784
ostta04g04980	19.7622	19.8881	19.9316	19.8408	20.3922	19.8635	19.8527	20.0589	19.9201	20.2166	19.8208	19.8928	19.9302	19.7196	19.9133	19.7825	19.9858	19.9316
ostta04g05010	19.7179	19.8018	19.4018	19.6886	19.4933	19.6072	19.5935	19.3363	19.4464	19.7453	20.0275	18.404	19.5266	19.4453	18.9895	19.7221	19.6092	19.4018
ostta04g05020	21.5576	21.4426	21.1534	19.8661	20.5464	21.4172	21.9315	21.6171	21.3864	19.6547	22.206	21.6116	21.3076	21.2881	21.3136	21.0036	20.7294	21.1534
ostta04g05030	21.0575	21.1771	21.3326	21.1453	21.5377	21.6422	21.037	21.1567	21.773	19.9612	21.6611	21.3875	21.2321	21.5345	21.4455	21.4091	21.2808	21.3326
ostta04g05050	19.6096	20.4538	18.9584	19.1031	19.7959	19.0238	19.9927	20.125	19.4545	20.5361	20.2889	20.4125	19.4655	18.3663	19.0962	17.1971	19.8417	18.9584
ostta04g05170	13.9847	14.7603	16.7436	13.4831	15.9118	16.3667	16.5608	16.5608	16.5608	13.998	15.2036	16.3016	14.7497	13.8554	16.5705	13.3098	15.1953	16.7436
ostta04g05190	16.2758	16.5207	16.3983	15.6053	15.7261	15.6657	8.71723	8.71723	8.71723	8.71723	8.71723	8.71723	16.7182	16.7182	16.7182	16.0952	16.0952	16.0952
ostta04g05240	19.3196	19.5427	18.4711	19.1769	19.7626	18.9059	19.0214	19.1522	18.8312	19.8496	18.2648	18.8293	19.5126	19.2243	19.0265	19.3952	19.4936	18.4711
ostta04g05260	16.3697	16.9508	16.6603	16.352	17.2124	16.7822	16.1961	17.0101	16.0215	17.1591	15.0476	16.1034	17.0878	16.7177	16.9028	16.3382	16.843	16.5906
ostta04g05280	21.9463	22.2263	22.2119	22.0438	22.3035	22.3078	21.9239	22.084	22.3293	22.6847	22.4653	22.0505	22.2217	22.19	21.975	21.9384	22.4456	22.2119
ostta04g05340	16.7111	16.5531	16.6103	16.3656	15.7827	17.4091	16.5856	17.2674	17.3771	17.362	17.4796	16.7422	17.3199	16.9604	17.5061	16.6425	17.4674	16.6103
ostta04g05360	18.4057	16.4092	17.7788	18.0515	15.9642	17.7714	17.5588	17.5588	17.5588	17.4979	17.4979	17.4979	18.2876	15.5236	17.8696	18.0748	16.2469	17.7788
ostta04g05400	19.2629	19.0261	18.465	19.3479	19.0894	18.6897	19.247	18.8321	18.5162	15.2091	16.6684	18.2805	19.3566	18.8918	18.5449	19.2298	18.8582	18.465
ostta04g05450	13.7644	13.7644	13.7644	8.71723	8.71723	8.71723	8.71723	8.71723	8.71723	8.71723	8.71723	8.71723	8.71723	8.71723	8.71723	13.7644	13.7644	13.7644
ostta04g05460	11.8007	11.8007	11.8007	10.6373	10.6373	10.6373	11.6458	11.6458	11.6458	8.71723	8.71723	8.71723	8.71723	8.71723	8.71723	11.8007	11.8007	11.8007
ostta04g05470	19.0955	19.1401	19.2491	17.3321	17.6927	15.5729	16.6449	18.1336	18.8383	20.7865	20.8912	19.2547	20.9209	19.1577	20.5134	19.8141	20.8991	19.2491
ostta04g05510	14.3815	14.3815	14.3815	13.357	15.1701	13.8508	13.8951	13.8951	13.8951	14.2523	14.2523	14.2523	14.3267	14.3267	14.3267	14.3815	14.3815	14.3815
ostta04g05560	17.7178	17.7178	17.7178	17.8945	17.8945	17.8945	17.6343	17.6343	17.6343	14.6692	16.1018	17.7909	12.884	16.1774	17.6506	14.6781	16.7275	17.7178
ostta04g05570	18.2305	17.8726	17.3854	17.9164	18.3474	17.5723	18.1984	18.6493	17.6219	18.5058	18.099	17.7327	18.1134	18.4641	17.3083	17.9798	18.8605	17.3854
ostta05g00070	16.5456	16.9819	16.088	16.5358	17.972	16.8485	17.1139	17.2509	16.8267	17.343	18.2698	17.1592	16.9526	16.3756	16.5444	16.3486	16.8104	16.088
ostta05g00080	18.755	18.1837	19.0838	17.9837	17.1	19.2397	17.2681	15.1645	18.967	18.9053	18.2696	18.8946	18.4477	17.916	19.293	18.5256	17.7136	19.0838
ostta05g00100	15.3658	15.3658	15.3658	17.6117	18.2618	17.941	17.8968	17.1928	17.9009	17.1988	17.1988	17.1988	17.2463	17.2463	17.2463	15.1428	15.2543	15.3658
ostta05g00110	18.8335	18.8724	19.97	19.3553	20.3922	20.3425	19.2927	19.6276	20.0665	17.5182	16.8323	20.3284	19.5884	20.9252	20.7716	19.5378	20.4282	19.97
ostta05g00130	18.7828	18.7985	17.6677	18.7449	18.8179	18.1029	18.7876	18.5141	18.2693	19.282	18.6372	17.7119	18.6318	18.4026	17.0899	18.6913	18.7654	17.6677
ostta05g00150	17.5099	16.6771	17.3822	16.6392	16.0437	17.4767	15.3868	17.4314	17.182	15.5096	14.0666	17.4298	17.6536	17.3912	17.5072	17.8537	16.6338	17.3822
ostta05g00190	21.1875	20.8014	21.2091	21.0568	20.9872	21.3252	21.0627	20.5584	21.2507	21.6089	20.9484	21.0068	21.228	20.781	21.1657	21.1292	21.1155	21.2091
ostta05g00210	18.2036	17.7832	17.8459	17.9491	17.9055	18.1301	17.8042	17.8265	17.3226	18.2225	17.0571	17.4513	18.4065	17.7622	18.2273	18.0941	18.1003	17.8459
ostta05g00220	19.9974	19.4385	18.8171	19.3448	19.0076	20.2585	19.6921	19.8131	19.8808	15.7131	16.4002	19.1172	19.7462	20.0726	19.9664	19.799	19.1441	18.8171
ostta05g00230	18.4964	18.5287	18.1975	18.5183	18.3807	17.9224	18.3417	18.3746	18.2122	19.0517	18.3468	18.1871	18.6077	18.1741	17.9494	18.6443	18.358	18.1975
ostta05g00250	21.3477	20.6553	21.6099	20.9862	20.7794	21.2621	20.8722	20.6993	21.0874	21.0804	20.5464	21.5066	20.976	20.6298	21.6498	21.0675	21.0284	21.6099
ostta05g00270	19.5919	19.3887	18.7824	19.3535	19.0083	19.2611	19.4554	19.4207	18.5371	17.9007	16.9978	18.6996	19.8391	18.8138	18.6822	19.5266	19.5694	18.7824
ostta05g00280	17.1803	17.1459	17.1631	16.3912	17.9183	16.5954	16.1937	15.6083	16.948	17.7182	17.9047	16.5088	16.9289	17.0193	16.4657	16.7651	16.985	16.875
ostta05g00290	22.354	21.9777	21.8621	22.2567	21.3017	21.8893	22.3158	22.1434	21.5429	21.1933	21.5812	21.6977	21.9941	22.2824	21.697	22.1661	21.8659	21.8621
ostta05g00320	19.0664	18.2497	18.0198	18.6604	18.0021	18.4044	18.7087	18.0212	18.3898	16.8019	16.8858	17.7449	18.647	18.0351	17.8648	18.5717	18.1605	18.0198
ostta05g00340	18.5829	18.9334	18.4395	18.9943	19.4006	18.1802	18.2743	18.6416	18.6491	14.2643	17.7895	18.8138	18.795	18.5179	18.2725	17.9219	19.0802	18.4395
ostta05g00350	18.856	18.7472	18.2639	17.3553	16.9237	17.2688	18.5356	18.3127	18.1927	18.6883	18.8416	16.8262	18.8067	16.6327	18.1397	17.5223	19.1947	18.2639
ostta05g00380	17.402	18.0929	17.7474	17.1987	16.0734	16.0446	16.2134	16.2134	16.2134	17.4077	17.1234	17.2656	17.5514	17.1409	16.7304	17.0029	17.0029	17.0029
ostta05g00410	21.2908	21.6541	21.4293	21.368	21.9683	21.3223	21.3149	21.5513	21.3514	20.8963	21.6072	21.6534	21.4176	21.9397	21.9467	21.0481	21.7758	21.4293
ostta05g00460	18.1467	18.5558	16.826	16.9862	17.5058	17.2041	17.6421	17.3621	17.5021	17.9933	18.4846	18.2389	18.1195	15.994	17.0568	16.3351	17.4876	16.826
ostta05g00490	19.305	19.2627	19.0828	19.3703	19.8548	19.3265	19.0575	19.1366	19.1825	19.2491	18.7235	18.9455	18.899	18.9569	19.1025	19.2532	18.8421	19.0828
ostta05g00520	20.6235	20.602	20.4897	20.7372	20.4298	20.5615	20.8618	20.4492	20.7209	21.3749	20.6886	20.4279	20.7949	20.1119	20.5787	20.1951	20.5385	20.4897
ostta05g00530	15.9971	15.7995	15.5986	16.079	12.3823	16.568	16.6763	16.9768	16.8347	15.8323	17.6617	16.2526	16.8235	16.1229	15.6718	16.0254	16.2493	15.5986
ostta05g00550	17.5829	21.6809	19.6319	16.5737	21.3265	18.9501	16.6769	19.2176	17.9473	14.9538	20.4	17.6769	15.8211	19.1932	17.5072	16.4017	17.6299	17.0158
ostta05g00560	17.3883	17.8885	17.7418	17.991	18.0451	17.2501	17.5746	18.0683	17.8097	18.5887	18.9413	17.9991	17.7065	16.797	16.8737	16.4801	18.0659	17.7418
ostta05g00630	15.2862	15.2862	15.2862	14.5017	15.6053	15.5009	14.9316	14.636	14.7838	14.7496	17.0106	15.8801	14.8167	14.8167	14.8167	15.3697	15.3697	15.3697
ostta05g00640	19.223	18.9055	19.3232	18.7405	18.796	19.1166	18.8886	18.2337	17.6756	19.6618	19.3236	18.1778	19.5311	19.2419	18.969	18.6426	19.4116	19.3232
ostta05g00680	20.187	20.4181	20.5269	19.838	19.8792	20.45	19.5959	19.5705	20.4352	19.3267	20.3889	20.2319	19.9482	19.5622	20.7109	19.75	20.128	20.5269
ostta05g00720	17.5984	16.9286	17.1764	17.29	18.1612	16.8229	17.4338	17.8649	16.5547	17.6496	16.4629	16.6807	16.654	17.2304	17.1385	17.27	17.7662	17.1764
ostta05g00760	19.5046	18.6472	18.6766	19.0437	18.7741	18.3198	19.0066	18.4103	18.0094	19.1256	19.6297	18.1583	18.7668	17.7452	18.1336	19.0532	18.8819	18.6766
ostta05g00800	19.1768	19.6928	19.2111	19.3959	18.8557	19.3454	19.3925	19.6075	19.6245	18.8541	20.2489	19.2586	19.3559	19.5157	19.3303	18.3987	17.9843	19.2111
ostta05g00840	22.8804	22.5373	22.6573	22.5167	21.932	22.1063	22.3479	22.4382	22.4342	22.5003	22.1804	22.7408	22.1332	22.7096	22.493	22.6818	22.3843	22.6573
ostta05g00910	15.8555	15.8555	15.8555	16.5618	16.5618	16.5618	8.71723	8.71723	8.71723	8.71723	8.71723	8.71723	8.71723	8.71723	8.71723	15.8555	15.8555	15.8555
ostta05g00940	21.3449	19.644	21.3976	21.2563	19.5395	21.5899	21.446	20.4523	21.4321	21.1041	19.4623	21.3201	21.352	20.1241	21.4785	21.1262	20.4369	21.3976
ostta05g00970	16.376	15.4154	16.6058	16.3297	14.2053	15.2675	17.775	19.089	16.3552	17.3929	17.3769	17.4412	17.8677	17.9865	16.8278	17.8289	16.1114	16.6058
ostta05g01000	18.8878	19.0584	18.9018	19.1222	19.5902	18.9251	19.1348	19.4413	19.0527	17.8178	18.6727	19.0101	18.774	18.8208	18.9162	18.6353	18.8456	18.9018
ostta05g01010	15.1451	15.4766	15.3108	15.8468	15.8468	15.8468	16.195	16.3628	16.5904	15.505	15.4867	15.4958	15.8978	15.8978	15.8978	15.2129	15.2129	15.2129
ostta05g01030	14.8182	17.3154	15.1093	18.2677	16.4328	15.4054	16.7318	14.9917	16.5752	15.4535	17.7657	16.1069	16.3728	16.4995	16.4362	15.3291	16.4196	15.1093
ostta05g01040	18.7362	18.7388	19.8739	18.8625	20.2727	19.6871	19.1946	19.3776	19.7521	20.1528	20.1101	19.5541	19.2477	19.3875	19.5515	18.6453	20.063	19.8739
ostta05g01060	8.71723	8.71723	8.71723	8.71723	8.71723	8.71723	8.71723	8.71723	8.71723	8.71723	8.71723	8.71723	15.1309	15.1309	15.1309	15.5639	15.5639	15.5639
ostta05g01070	21.5044	21.3695	21.0981	21.2097	21.0384	20.766	21.4276	21.307	20.7577	20.7271	21.1752	21.2082	21.689	21.1141	21.2085	21.2625	21.219	21.0981
ostta05g01080	15.2253	12.8532	14.0393	13.146	12.5921	12.869	14.5925	14.5925	14.5925	14.4115	13.2669	13.8392	12.4383	12.4383	12.4383	14.2454	14.2454	14.2454
ostta05g01120	22.9942	23.3473	22.7981	22.8969	23.2591	22.4189	22.9742	23.0857	22.4882	23.3187	23.7377	22.6741	23.0737	22.8358	22.5908	22.8456	23.2785	22.7981
ostta05g01180	18.9444	19.4524	19.7105	19.4297	19.9817	19.4812	19.293	19.8466	18.5371	19.3093	19.1787	19.5661	19.2443	19.4057	20.0225	19.2243	19.8875	19.7105
ostta05g01200	16.1169	17.2285	16.6727	15.931	16.7996	15.5216	16.1494	16.5635	16.3565	16.8359	16.6098	16.7229	8.71723	8.71723	8.71723	8.71723	8.71723	8.71723
ostta05g01210	19.3914	19.7147	18.8702	19.174	19.643	19.0043	19.474	19.378	18.261	19.8382	19.395	18.313	19.3735	18.704	18.9542	18.9087	19.3216	18.8702
ostta05g01220	8.71723	8.71723	8.71723	8.71723	8.71723	8.71723	15.5775	15.5775	15.5775	16.2436	16.2881	16.2659	15.9084	15.6867	15.4649	16.0227	16.0227	16.0227
ostta05g01230	23.4402	23.1548	23.3079	23.2389	22.8186	23.4343	23.5077	23.227	23.4455	22.1438	22.9681	23.3917	23.4972	23.1424	23.3301	23.3445	23.1751	23.3079
ostta05g01250	8.71723	8.71723	8.71723	8.71723	8.71723	8.71723	15.0381	15.3829	15.2105	14.4841	14.4841	14.4841	8.71723	8.71723	8.71723	8.71723	8.71723	8.71723
ostta05g01260	17.0736	17.0717	18.4499	17.4976	17.463	17.9077	18.8417	18.7455	17.7742	15.9078	15.4066	17.7355	17.0627	15.2809	17.8001	17.1961	16.263	18.4499
ostta05g01290	20.6884	20.9104	18.748	20.8596	20.9841	19.3098	20.7704	20.8115	18.671	21.2767	21.3882	19.1455	20.6318	20.2626	19.0966	20.6369	20.7888	18.748
ostta05g01300	22.01	21.6622	21.2073	21.7722	21.3894	22.0148	21.5464	21.6555	21.284	20.5418	20.115	21.6044	21.8794	21.6671	21.6773	21.903	21.7061	21.2073
ostta05g01330	13.8318	16.064	17.1203	12.7601	17.0012	17.1405	13.3114	16.411	16.9901	17.1919	16.9249	16.9343	14.9967	16.4896	17.0518	14.6627	17.5507	17.1203
ostta05g01350	20.9505	20.8547	20.9574	20.9182	20.473	20.9592	20.9773	20.8405	20.716	20.5811	20.5131	20.847	20.7372	20.6529	21.099	20.829	20.6737	20.9574
ostta05g01360	23.6507	24.0789	23.538	23.5541	23.9098	23.417	23.4989	23.4601	23.1046	23.4792	24.0123	23.1863	23.9837	23.7303	23.2048	23.8445	23.9611	23.538
ostta05g01460	19.0933	16.838	20.2551	18.3958	15.7418	19.5256	18.6122	17.149	19.5247	17.3271	16.9393	20.188	19.0286	18.3264	19.896	19.3693	16.4671	20.2551
ostta05g01480	19.1203	19.07	18.167	18.8838	18.9753	18.6602	18.7017	19.0487	18.66	19.5444	18.3898	17.8702	18.6293	18.5627	17.7036	18.4757	18.8971	18.167
ostta05g01490	17.8184	18.4286	18.0297	17.6123	17.7594	17.503	17.9399	17.9302	17.5855	18.1401	16.7487	18.1858	17.5571	17.4811	18.4255	17.3363	17.8698	18.0297
ostta05g01510	16.8424	15.3233	17.5235	15.4624	15.4599	18.2015	15.3158	15.1807	18.0135	14.7098	16.0326	18.0386	14.8693	15.3853	18.0907	17.179	10.9547	17.5235
ostta05g01570	16.5422	16.9208	15.3128	16.8615	17.0733	16.9674	17.1403	16.2786	16.637	17.9958	16.5582	16.7959	15.9718	17.8115	16.2051	16.7358	16.4389	15.3128
ostta05g01600	15.4747	14.9152	13.1601	14.8382	14.3866	14.8311	15.7694	14.2918	13.0176	15.9002	15.2801	13.6055	12.461	14.6876	13.5743	15.6704	13.4052	13.1601
ostta05g01640	17.9584	15.8258	18.601	17.9481	15.5441	18.8023	17.8621	16.0668	18.5268	17.6161	16.0692	18.0997	17.7983	16.3279	18.4523	17.8571	16.8835	18.601
ostta05g01660	18.1851	18.0342	18.7022	8.71723	8.71723	8.71723	8.71723	8.71723	8.71723	8.71723	8.71723	8.71723	17.6392	17.6392	17.6392	18.7022	18.7022	18.7022
ostta05g01710	20.1627	20.4271	20.1283	19.6405	20.657	20.3557	20.0264	20.2647	20.6504	19.3644	20.1179	20.0064	19.6093	19.9321	20.1792	19.1133	20.528	20.1283
ostta05g01760	19.9715	20.2545	20.2059	19.5817	19.9914	20.1641	19.8323	20.4722	19.5007	17.9972	20.1323	20.0416	20.3679	20.5808	20.0383	20.5223	20.222	20.2059
ostta05g01770	14.5114	15.8421	17.3127	13.7052	15.3278	17.1876	17.0366	17.0366	17.0366	12.5503	14.9296	17.4324	16.3597	14.58	16.3709	12.9487	17.1176	17.3127
ostta05g01780	16.7462	18.4795	20.1112	17.2827	17.4368	20.0301	16.3981	19.2438	19.6023	17.0815	20.92	21.0053	14.8108	19.0745	21.5535	16.8277	15.1398	20.1112
ostta05g01820	17.1775	15.7288	17.0369	17.0029	17.0029	17.0029	16.8457	17.7521	17.2412	14.6386	15.9471	17.8195	17.0347	17.1452	17.2556	17.0243	17.0117	17.0369
ostta05g01830	13.5964	14.9157	15.4358	15.0883	16.2241	15.5067	15.0008	15.0008	15.0008	15.0485	14.1509	14.9277	14.8062	13.2856	16.3268	13.0733	14.2546	15.4358
ostta05g01850	16.9081	17.2661	17.0871	16.091	16.8173	16.5933	16.7038	16.1275	16.4156	17.0335	17.0335	17.0335	17.3748	16.8675	17.1211	17.3006	17.4369	17.3687
ostta05g01860	20.87	20.8755	20.5143	20.824	20.7756	20.7007	21.049	20.9924	20.7008	20.0324	20.7516	20.4966	20.8382	20.7085	20.2989	20.5404	20.6983	20.5143
ostta05g01870	21.5868	21.4451	21.28	21.5186	21.0597	21.2745	21.466	21.5031	21.0238	20.695	20.7531	21.2141	21.2221	21.4254	21.0385	21.3156	21.0242	21.28
ostta05g01880	14.9513	14.9513	14.9513	16.0835	16.0835	16.0835	8.71723	8.71723	8.71723	8.71723	8.71723	8.71723	16.0326	16.0326	16.0326	14.9513	14.9513	14.9513
ostta05g01930	17.4548	17.5117	16.9277	17.4626	17.099	17.0928	16.9696	15.7284	17.2944	18.0747	17.3128	16.273	17.7808	17.0968	16.4128	16.9272	16.9266	16.9277
ostta05g01970	15.7565	14.6079	16.0158	14.5329	14.5329	14.5329	15.7304	15.4801	16.5491	12.3521	15.3759	16.5822	14.3639	17.2305	12.9048	15.5457	14.6672	16.0158
ostta05g02000	19.5367	20.0638	19.5221	19.6997	20.0782	19.1013	19.2634	19.3189	18.7932	20.1203	19.1023	19.6085	19.9368	19.579	19.2474	19.6648	19.8526	19.5221
ostta05g02050	17.2281	17.276	17.8707	17.1471	17.277	17.6632	16.6001	16.7697	17.7528	17.3887	17.463	17.8532	17.3351	16.4278	17.3378	16.6218	17.3119	17.8707
ostta05g02070	19.3461	18.8333	18.929	19.0294	18.2567	19.0486	19.1544	19.2717	18.8222	16.5928	17.9616	19.2164	19.3456	19.5228	19.0722	19.1785	18.8726	18.929
ostta05g02080	17.8424	17.782	18.132	17.7298	17.6331	18.1958	15.1823	16.4845	18.3858	18.2729	17.2086	17.6308	15.6536	17.0197	18.1646	16.6878	17.1087	18.132
ostta05g02090	8.71723	8.71723	8.71723	8.71723	8.71723	8.71723	8.71723	8.71723	8.71723	8.71723	8.71723	8.71723	17.568	17.568	17.568	18.4183	18.4183	18.4183
ostta05g02100	18.3418	18.3418	18.3418	18.3582	18.3582	18.3582	8.71723	8.71723	8.71723	8.71723	8.71723	8.71723	16.8596	18.554	17.7068	18.1815	18.4692	18.3254
ostta05g02110	18.1469	18.6678	19.2111	17.6241	18.8029	18.9989	18.2749	18.9858	19.3961	16.4262	17.3086	19.0949	17.8013	18.5222	19.1783	17.4351	18.924	19.2111
ostta05g02120	20.3506	20.4015	19.3508	20.0397	19.9977	20.9359	19.9557	20.0653	20.501	20.649	20.1454	19.3049	19.881	20.0988	19.319	19.6116	19.6108	19.3508
ostta05g02160	18.6906	17.8119	18.1011	18.707	18.7524	17.9803	18.6755	18.5088	18.0676	18.6865	19.2074	17.5343	18.8999	17.583	17.6904	18.6763	18.631	18.1011
ostta05g02180	20.3352	19.0645	19.6105	20.1945	19.3455	19.9429	19.8565	19.5182	19.5711	19.4049	19.0698	19.6421	19.6978	19.7575	19.8736	20.0377	19.406	19.6105
ostta05g02260	16.9498	17.7769	18.355	17.6828	17.5866	18.4581	16.3444	17.2103	18.3136	16.4017	16.7096	17.8282	17.7322	17.1138	18.3359	16.7259	17.8552	18.355
ostta05g02300	20.9146	21.1075	20.9722	20.9017	21.2997	20.9389	20.8348	20.7377	20.652	21.2309	20.7435	20.8262	21.0241	21.0616	20.9194	20.9092	21.3503	20.9722
ostta05g02330	21.2324	20.8958	20.9785	21.1763	21.0756	21.0348	20.9899	20.5881	20.5928	20.6524	19.8665	20.0816	20.8905	20.5859	20.7163	20.9585	20.6244	20.9785
ostta05g02340	16.4814	16.605	16.7856	16.5071	16.2203	16.6839	15.7798	16.1089	16.8254	18.1778	17.9493	16.6777	17.3147	17.5173	17.7199	16.9013	17.017	16.7856
ostta05g02390	18.6466	19.4564	19.2441	18.7694	19.1489	19.4531	18.771	19.0167	19.5454	19.365	19.9248	18.9288	19.1127	19.2974	19.0208	18.8771	19.2186	19.2441
ostta05g02418	18.8365	19.0484	18.3173	18.6295	18.8257	18.6447	18.8681	19.4074	19.1059	17.3356	18.132	18.7982	18.3962	19.0329	18.6828	18.2051	18.9783	18.3173
ostta05g02422	15.6878	16.2635	18.6168	18.3561	17.6798	17.7331	17.2982	17.3155	17.7876	17.5769	17.5769	17.5769	17.835	15.8525	18.2123	16.1196	17.8151	18.6168
ostta05g02426	21.5968	22.1491	21.6396	21.6329	21.8847	21.2871	21.5651	21.5914	21.3677	22.0072	21.8877	21.3783	21.7954	21.4527	21.4038	21.6536	21.8966	21.6396
ostta05g02430	18.0714	18.3949	17.2704	17.4321	17.4144	17.5821	17.7237	18.1383	16.7469	18.3104	16.4209	16.826	18.2094	17.3215	17.2748	17.5303	18.2992	17.2704
ostta05g02450	19.9282	20.3562	19.5545	19.3595	20.0536	19.2394	19.3646	19.1087	19.3002	19.1091	18.6877	19.4344	20.1005	19.4091	19.5099	19.7941	19.7102	19.5545
ostta05g02490	16.393	16.4523	18.4741	18.0856	18.0856	18.0856	18.0574	18.0574	18.0574	18.2223	18.2223	18.2223	16.017	15.5814	18.3125	16.4428	16.3202	18.4741
ostta05g02500	14.91	14.91	14.91	14.8792	14.8792	14.8792	14.6179	14.6179	14.6179	13.8071	15.5038	14.6554	14.5911	15.1157	14.8534	13.1428	15.1521	14.91
ostta05g02550	17.6311	15.517	17.1984	17.0759	17.0759	17.0759	17.0094	17.0094	17.0094	16.3474	16.3713	16.694	17.0161	17.4962	17.9764	16.6499	16.1014	17.1984
ostta05g02570	18.5681	18.6266	17.4112	18.256	16.1496	18.0703	18.4492	18.9881	16.4197	16.0824	17.7783	17.704	17.9959	18.9702	17.2682	18.549	18.246	17.4112
ostta05g02600	18.8535	18.1919	18.034	17.7831	17.2115	18.6393	18.3064	18.6229	18.4451	15.6067	17.7709	18.5312	18.2532	19.406	18.6922	18.9502	17.9105	18.034
ostta05g02610	16.5023	16.626	18.3943	16.4771	17.9493	17.9323	18.2671	18.2671	18.2671	18.9287	18.9287	18.9287	19.3789	19.3789	19.3789	18.3943	18.3943	18.3943
ostta05g02620	18.2346	17.054	18.1024	17.5046	16.453	18.3917	16.7431	17.1644	18.071	17.7679	16.3024	16.9081	16.1177	17.2511	18.3844	17.8209	17.5395	18.1024
ostta05g02650	19.2601	19.1002	19.4044	19.5328	19.62	19.4056	18.9042	18.981	18.8361	18.9945	19.0345	17.575	19.2141	19.1287	19.3461	19.3114	19.122	19.4044
ostta05g02680	20.3265	20.2777	19.8388	19.9216	19.8816	19.7267	19.8956	20.179	19.6372	20.3266	18.71	19.6539	20.1761	19.8317	19.6214	20.0868	20.1817	19.8388
ostta05g02690	17.5515	17.9699	17.7607	17.2756	18.1135	17.5625	17.3523	17.3523	17.3523	17.4874	17.4874	17.4874	17.6224	17.6224	17.6224	17.0253	17.0253	17.0253
ostta05g02720	18.1446	18.8218	17.784	18.1539	18.6628	17.6414	17.6689	18.2198	16.7461	18.3417	18.336	16.5501	17.6599	18.1283	17.4459	17.7956	18.3296	17.784
ostta05g02740	18.9199	18.8226	17.4773	17.2517	17.9739	18.4065	17.3293	17.7581	18.4853	16.6318	16.6332	16.942	17.3373	18.1774	16.9406	18.0868	17.5993	17.4773
ostta05g02820	20.5294	20.5717	20.9445	20.1107	20.0619	20.6619	20.3921	19.9007	20.5188	18.9667	18.8359	20.6125	20.606	19.7077	20.8444	20.2455	20.2287	20.9445
ostta05g02840	20.4089	20.6717	20.025	19.7773	20.9747	19.6205	20.1718	19.6745	19.048	20.7416	20.4342	19.7468	20.445	19.4283	19.3946	19.4234	20.3048	20.025
ostta05g02845	19.1612	19.8538	19.6527	19.0876	19.8312	19.2255	19.1789	19.1214	19.4747	18.9568	19.3784	19.5032	19.1737	18.9863	19.8291	19.0499	19.2728	19.6527
ostta05g02870	16.8615	16.0915	18.1318	16.9734	15.859	18.3948	17.0798	15.4598	18.8511	17.361	17.361	17.361	17.4229	18.2445	17.0993	18.22	17.6031	18.1318
ostta05g02900	18.9429	18.5318	19.5389	18.804	17.6692	19.8992	18.6622	18.8271	18.9048	16.7522	17.905	19.3675	19.1969	18.3937	19.7597	18.5748	19.5452	19.5389
ostta05g02920	21.4724	21.6026	21.0674	21.2302	21.39	20.8764	20.9695	20.9295	20.6698	21.6031	21.2764	20.7376	21.3445	21.0508	21.0148	21.1315	21.3001	21.0674
ostta05g02930	21.6915	22.2855	21.7123	21.7529	22.5653	21.7324	21.3376	21.6441	21.5203	22.1788	22.2049	21.835	21.5025	21.5786	22.0762	21.7841	22.0146	21.7123
ostta05g02950	20.0038	20.0119	19.6303	20.1499	19.6411	19.5434	20.235	19.9093	19.5501	18.5917	19.3979	19.4913	19.7734	19.6177	19.4597	19.7305	19.673	19.6303
ostta05g03110	16.0613	16.2391	16.1502	16.1447	17.2297	16.6872	16.478	16.478	16.478	16.0101	16.5275	16.2688	16.1161	14.9265	15.5213	15.8558	16.5697	16.2127
ostta05g03120	21.8091	20.6146	22.5417	21.4585	20.6244	22.4907	21.3594	20.6302	21.972	21.6713	20.6317	21.9738	21.5233	20.1993	22.4931	21.6974	21.708	22.5417
ostta05g03130	20.7501	19.9225	20.4612	19.9306	18.1785	20.6068	20.142	20.7056	20.1262	17.5931	19.4001	20.4785	20.3823	20.9157	20.5849	20.8246	19.71	20.4612
ostta05g03140	18.584	18.6848	17.9743	18.3789	18.7385	18.182	18.4255	18.4795	18.106	17.1141	18.0386	18.0263	18.4974	18.3505	16.6764	18.3419	18.3853	17.9743
ostta05g03220	15.299	15.7992	15.5491	15.2263	16.2623	15.7443	15.8618	15.8618	15.8618	16.0107	15.9478	15.9793	14.7848	14.8185	14.8016	15.6162	14.8487	15.2325
ostta05g03270	18.0763	18.6505	18.6393	17.5827	17.6624	18.4353	18.0026	17.9899	18.0125	18.4829	18.0999	18.1962	18.3308	17.8011	17.8402	18.1404	18.0272	18.6393
ostta05g03320	8.71723	8.71723	8.71723	16.5139	16.5139	16.5139	8.71723	8.71723	8.71723	8.71723	8.71723	8.71723	8.71723	8.71723	8.71723	8.71723	8.71723	8.71723
ostta05g03340	18.6224	18.1663	17.7505	18.453	17.968	17.2253	18.433	18.2059	18.3194	18.7561	18.8648	16.0183	17.6581	18.0143	17.3342	18.3216	17.4434	17.7505
ostta05g03360	18.1009	18.7019	17.6107	18.3213	18.7014	16.3376	18.1846	18.3928	17.4596	18.6918	18.8223	18.757	18.11	17.1979	17.4949	18.2008	18.441	17.6107
ostta05g03410	8.71723	8.71723	8.71723	8.71723	8.71723	8.71723	8.71723	8.71723	8.71723	8.71723	8.71723	8.71723	14.9385	17.7653	16.3519	16.9804	17.2612	17.1208
ostta05g03460	16.8313	16.3465	16.5889	16.1634	16.7686	16.466	16.6553	16.6553	16.6553	17.098	16.5911	16.8445	8.71723	8.71723	8.71723	8.71723	8.71723	8.71723
ostta05g03480	17.4459	19.8418	18.6438	8.71723	8.71723	8.71723	8.71723	8.71723	8.71723	8.71723	8.71723	8.71723	8.71723	8.71723	8.71723	8.71723	8.71723	8.71723
ostta05g03530	19.9587	20.0432	19.4274	20.282	20.0382	19.8319	20.8835	20.7938	20.2442	18.4057	20.4052	19.8524	20.7142	20.4834	19.7144	19.8014	20.6153	19.4274
ostta05g03570	14.7627	15.9873	14.7054	14.5841	14.5841	14.5841	15.4812	14.5831	14.8264	16.0646	15.4424	15.7535	15.5845	14.8523	15.2184	15.0699	15.5024	14.7054
ostta05g03600	16.7084	16.73	16.623	17.0205	17.3965	16.177	16.9558	16.8239	15.8724	17.2521	15.8955	17.1838	17.0015	17.1648	16.0197	16.9277	17.1068	16.623
ostta05g03620	20.6198	20.9943	20.6995	20.6535	20.8735	20.6106	20.6173	20.529	20.594	20.7294	21.0244	20.4029	20.6631	20.6573	20.4526	20.6345	20.7022	20.6995
ostta05g03630	15.4091	17.1086	16.2588	8.71723	8.71723	8.71723	8.71723	8.71723	8.71723	8.71723	8.71723	8.71723	8.71723	8.71723	8.71723	8.71723	8.71723	8.71723
ostta05g03640	16.6784	16.8766	16.3275	16.4793	16.4793	16.4793	8.71723	8.71723	8.71723	8.71723	8.71723	8.71723	8.71723	8.71723	8.71723	16.3275	16.3275	16.3275
ostta05g03670	17.6955	17.8243	17.9813	16.9909	17.9186	18.4777	17.373	17.2205	18.7452	15.5842	17.5648	18.5917	17.3771	16.5665	18.9292	16.3073	17.2822	17.9813
ostta05g03830	20.0816	19.6236	20.0584	19.2085	19.2146	20.5224	19.5117	19.8354	20.4414	18.8948	19.9353	20.3901	19.7327	20.2513	20.4894	19.9212	18.8419	20.0584
ostta05g03850	17.7784	18.0848	16.9784	17.4173	17.4251	16.7915	17.6816	17.3794	17.2156	17.0933	17.0933	17.0933	16.1576	16.1576	16.1576	16.163	16.5707	16.9784
ostta05g03870	17.4646	16.0941	19.0298	16.7359	16.3311	19.6155	18.8448	18.6777	19.5221	17.0145	19.7441	19.0348	17.6253	19.6363	18.5372	19.0943	15.4175	19.0298
ostta05g03910	18.3741	18.8143	17.9941	18.1146	18.3067	16.7846	18.0237	17.7484	16.8109	18.1697	16.7858	16.8934	18.064	17.0891	17.0812	17.355	17.8473	17.9941
ostta05g03960	14.9741	13.5807	13.4812	13.6211	13.2442	16.6177	16.7599	16.7599	16.7599	16.1534	16.1534	16.1534	14.2697	16.2664	16.3585	16.4493	11.423	13.4812
ostta05g04000	16.5248	16.0815	17.9929	16.8303	16.4383	17.126	17.871	17.871	17.871	16.958	16.958	16.958	16.011	16.2377	17.6957	15.8501	17.0818	17.9929
ostta05g04070	20.9206	20.8453	20.9563	20.7953	20.7287	20.8192	20.6924	20.5954	20.7235	20.8346	20.3708	20.8566	20.7181	20.4321	20.6967	20.645	20.8745	20.9563
ostta05g04080	16.3112	16.5648	15.9786	16.3689	14.2058	15.871	16.3219	16.1537	15.6958	15.9536	12.7376	15.7569	16.7515	13.549	15.8083	14.6401	16.1178	15.9786
ostta05g04100	15.8445	16.7208	17.2495	18.0208	18.0208	18.0208	18.0976	16.6055	18.3964	16.0833	17.1625	17.0371	18.5683	18.5683	18.5683	17.2495	17.2495	17.2495
ostta05g04130	22.5988	22.2632	22.068	22.322	21.3086	22.2065	22.4604	22.3808	22.1616	21.4634	21.822	22.0766	22.2499	22.459	22.1008	22.2805	21.8902	22.068
ostta05g04280	18.9541	19.6105	18.7914	19.0383	19.4003	18.5851	18.9803	19.0722	18.7349	19.4279	18.5406	18.6282	18.8012	18.9228	18.7724	18.8905	19.1583	18.7914
ostta05g04330	16.027	16.027	16.027	14.747	16.9111	16.8348	15.042	16.9337	16.6149	17.3458	15.2795	15.9458	16.005	16.2328	16.1189	15.644	16.1355	15.8897
ostta05g04340	15.0347	15.2701	15.1524	16.2451	16.2451	16.2451	16.0836	16.0836	16.0836	15.8502	15.8502	15.8502	8.71723	8.71723	8.71723	8.71723	8.71723	8.71723
ostta05g04370	20.2609	19.2693	20.6406	20.0799	19.5017	20.6028	19.9228	19.1209	20.3961	19.5724	19.5729	20.6401	19.8629	19.014	20.267	19.8458	19.4049	20.6406
ostta05g04400	18.0984	18.8864	18.0614	17.9929	18.817	17.8271	18.3255	18.7054	18.1032	18.788	18.3407	18.2775	18.3502	18.0619	18.3579	17.8443	18.5846	18.0614
ostta05g04430	18.4469	18.4469	18.4469	19.0276	19.0276	19.0276	17.1784	17.2099	18.6968	17.0099	17.2246	17.9999	15.9941	16.1422	18.3621	15.785	17.426	18.4469
ostta05g04440	14.0744	15.7914	14.9329	15.0424	17.7147	16.3786	8.71723	8.71723	8.71723	8.71723	8.71723	8.71723	15.3248	15.3248	15.3248	16.8685	16.8685	16.8685
ostta05g04450	17.8185	17.4857	16.6763	16.5296	15.9263	17.3629	17.9056	17.9056	17.9056	15.64	16.412	18.1541	15.955	17.5669	17.9135	17.3586	16.7036	16.6763
ostta05g04470	17.1817	17.4576	17.262	17.5432	18.0788	17.2726	17.1204	17.3417	17.1656	18.8552	17.811	16.4413	18.41	17.2163	16.4275	17.3083	18.6151	17.262
ostta05g04490	18.8674	18.3505	17.5718	18.3546	18.3546	18.3546	16.695	17.7293	18.2826	17.5178	17.0533	17.4129	18.8916	17.8738	17.4201	17.7918	18.5635	17.5718
ostta05g04530	22.8557	22.7879	22.5508	22.6962	22.7798	22.4003	22.7979	22.8076	22.3534	21.4549	22.3884	22.4556	22.5154	22.3742	22.4481	22.3769	22.6402	22.5508
ostta05g04540	18.8936	18.8606	18.5155	18.8964	19.1414	18.6796	18.9411	19.0673	18.553	18.6485	19.0706	19.0586	18.3649	19.0366	19.1628	18.537	18.8344	18.5155
ostta05g04550	19.3931	19.3032	19.5111	19.3602	19.2257	19.3315	18.7068	18.6956	18.8511	19.3958	18.6099	19.018	19.538	18.723	19.1078	19.2919	19.1214	19.5111
ostta05g04560	8.71723	8.71723	8.71723	8.71723	8.71723	8.71723	8.71723	8.71723	8.71723	14.3793	15.1059	14.7426	14.8822	14.8822	14.8822	12.7178	12.7178	12.7178
ostta05g04570	19.6182	20.0243	19.403	19.7458	20.3649	19.404	19.9179	20.1714	19.6216	20.6649	20.1768	19.3315	20.0157	19.961	19.5974	20.0532	20.4252	19.403
ostta05g04590	19.7333	20.1558	19.5408	20.0916	20.131	19.1436	19.4505	19.1013	18.8011	19.6554	20.5265	19.5444	20.5656	19.7732	19.8354	19.6798	21.1497	19.5408
ostta05g04600	21.496	20.8696	21.1375	21.1719	19.9564	21.4447	21.2105	21.1009	21.4602	20.446	20.4607	21.4972	20.8997	21.1844	21.2008	21.0692	20.5064	21.1375
ostta05g04620	17.9799	18.8752	16.6974	18.2824	18.741	17.5123	17.8347	18.2983	17.5949	16.5507	17.9065	17.5884	18.328	18.3444	17.5289	18.0488	18.1527	16.6974
ostta05g04630	11.9246	11.9246	11.9246	10.4782	10.4782	10.4782	12.7544	12.7544	12.7544	13.0278	14.2681	11.234	12.5185	12.5185	12.5185	11.9246	11.9246	11.9246
ostta05g04670	17.7987	17.886	17.9529	17.4307	17.9961	17.6726	17.7515	18.0683	17.6551	17.4232	17.5342	17.8756	17.7204	18.2993	17.9326	18.0204	17.9164	17.9529
ostta05g04680	17.9129	18.4424	18.4576	18.0889	18.3943	18.0502	18.0879	18.3829	18.0584	18.3998	19.0643	18.4326	18.512	18.4811	18.4331	18.4142	18.5591	18.4576
ostta05g04700	20.3935	20.382	20.0703	20.2645	20.0467	19.9502	20.2697	20.193	19.7921	18.6442	19.6137	19.6165	20.5206	19.7488	19.4312	20.1648	20.1018	20.0703
ostta05g04710	18.4374	18.1358	17.7679	18.1742	18.6487	17.7479	17.9135	18.4322	17.6384	18.1418	17.4675	16.9892	17.7474	18.4495	17.7111	18.023	18.5116	17.7679
ostta05g04720	16.1368	16.3501	16.2435	8.71723	8.71723	8.71723	8.71723	8.71723	8.71723	8.71723	8.71723	8.71723	16.2907	16.2907	16.2907	18.0173	18.0173	18.0173
ostta05g04730	15.4632	15.4606	16.1773	16.3676	16.3676	16.3676	16.1543	16.1543	16.1543	16.0997	16.0997	16.0997	15.2432	15.2432	15.2432	16.1773	16.1773	16.1773
ostta05g04750	19.8301	19.9031	20.1321	20.2183	20.2002	19.9499	19.9967	19.6276	19.9476	21.6111	19.565	20.1384	20.0672	20.2604	19.8201	20.1614	20.0075	20.1321
ostta05g04780	17.7766	18.0716	19.2722	16.7248	17.1356	19.4872	16.4226	16.3792	19.3828	17.79	18.3535	19.2818	17.3581	17.497	19.3297	17.1575	17.6097	19.2722
ostta05g04790	16.5694	16.4885	19.2246	16.7831	16.4911	19.1434	16.8491	16.042	19.2568	19.4278	19.4278	19.4278	15.8632	17.6591	19.455	18.0228	16.821	19.2246
ostta05g04800	21.0908	20.7225	21.9564	20.8239	20.9783	22.381	20.6896	20.3872	22.139	20.6034	20.1031	22.3927	20.7016	20.1126	22.7244	20.4981	20.7571	21.9564
ostta05g04810	16.3356	15.4132	16.2527	16.0134	15.8943	16.0143	15.9862	15.9893	16.0556	16.0093	16.0093	16.0093	16.8101	16.46	16.1099	16.4641	16.6754	16.2527
ostta05g04850	20.0247	19.8354	19.3708	20.6787	20.5307	20.5118	21.4888	21.2527	21.005	20.5777	20.6274	20.5768	20.9837	20.833	20.2907	20.1127	20.784	19.3708
ostta05g04860	17.0526	17.5903	15.8901	17.2004	17.1653	14.8691	15.6648	16.3101	15.4365	17.3599	17.1022	15.532	17.3665	17.2065	15.9799	17.0397	16.8553	15.8901
ostta05g04870	8.71723	8.71723	8.71723	8.71723	8.71723	8.71723	15.7587	15.647	17.4629	17.9323	17.9323	17.9323	17.0772	17.0772	17.0772	8.71723	8.71723	8.71723
ostta05g04890	17.9994	18.3272	17.1629	17.5098	17.5007	16.6453	17.7864	17.8003	17.3565	18.652	18.5894	14.1803	18.1814	17.5994	14.222	17.8107	18.063	17.1629
ostta05g04900	15.7971	15.7971	15.7971	15.0975	15.0975	15.0975	8.71723	8.71723	8.71723	8.71723	8.71723	8.71723	8.71723	8.71723	8.71723	15.7971	15.7971	15.7971
ostta05g04910	21.1188	20.1836	21.601	21.0809	20.2966	21.9694	21.0987	20.2097	21.8598	20.145	20.9946	21.2429	21.2942	21.0898	21.5823	21.4616	20.9049	21.601
ostta05g04920	17.3844	17.3844	17.3844	18.3065	18.4077	18.1119	18.7694	18.7493	18.5005	17.0013	16.3628	18.3151	16.9978	17.7792	17.6603	16.5041	16.4829	16.4935
ostta05g04940	18.2853	18.5959	17.3469	17.382	17.0425	17.8237	17.9747	18.1511	17.6117	17.1585	14.825	17.1542	18.4799	18.612	16.8669	18.0665	18.1311	17.3469
ostta05g04960	21.6102	21.2939	21.5888	21.9017	21.51	21.7367	22.1665	21.9617	22.1783	22.898	22.3005	21.8556	22.2531	21.7261	21.6289	21.7772	22.1	21.5888
ostta05g04980	18.7543	19.1745	17.6108	17.4586	16.9561	17.4519	18.7936	19.0759	17.3762	18.6627	19.3381	17.4571	19.1209	18.949	17.1628	18.8694	19.0004	17.6108
ostta05g05000	17.44	16.671	17.616	16.1042	16.4666	17.665	16.7831	16.3708	17.7105	17.3212	17.3212	17.3212	16.9855	16.6844	17.8315	16.7957	16.1537	17.616
ostta06g00040	15.9356	14.9666	15.4511	14.9963	14.9963	14.9963	15.8941	16.024	15.959	13.7917	15.5935	14.6926	14.6515	15.7951	16.0528	15.4636	15.2323	15.3479
ostta06g00050	16.7892	18.0477	18.1199	18.139	18.3905	18.5694	18.2115	18.1024	18.4595	18.7225	18.4129	18.4821	18.3696	13.3911	18.4739	13.2516	18.2009	18.1199
ostta06g00090	14.8178	15.3844	15.1011	15.3901	15.3901	15.3901	15.2841	16.0743	15.6792	8.71723	8.71723	8.71723	8.71723	8.71723	8.71723	8.71723	8.71723	8.71723
ostta06g00100	21.3565	21.0054	20.95	20.9981	20.6343	20.4383	20.8138	20.8887	20.2976	20.4205	19.9458	20.5793	21.3151	19.6441	20.8858	21.2648	21.2212	20.95
ostta06g00135	13.091	13.091	13.091	12.8929	12.8929	12.8929	12.8455	12.8455	12.8455	12.4212	12.4212	12.4212	11.3293	11.2864	11.2435	12.5557	12.0204	13.091
ostta06g00150	20.1109	20.2019	19.4923	20.0375	20.1381	19.4648	19.7996	19.9024	19.2081	18.7727	19.1195	19.5572	19.4432	19.5313	19.5796	19.9566	20.1766	19.4923
ostta06g00160	16.782	16.782	16.782	16.7437	16.7437	16.7437	14.9519	14.9519	14.9519	15.0532	15.0532	15.0532	15.2473	14.9939	15.5006	13.4822	15.1321	16.782
ostta06g00170	8.71723	8.71723	8.71723	8.71723	8.71723	8.71723	8.71723	8.71723	8.71723	8.71723	8.71723	8.71723	16.7813	16.7813	16.7813	16.5037	16.5037	16.5037
ostta06g00180	12.7523	14.9665	12.2136	13.7265	14.345	14.3833	12.2093	13.666	12.9377	13.0298	13.0298	13.0298	13.1219	13.7812	12.4627	13.5022	12.8579	12.2136
ostta06g00190	16.7148	14.1814	17.8104	15.5241	16.0807	16.3849	16.9837	17.7613	16.0163	15.073	16.8639	16.669	17.9967	16.9206	19.0727	15.9769	16.8936	17.8104
ostta06g00220	18.3308	17.5661	17.5943	17.2385	17.9883	17.3266	18.1063	17.9535	17.2309	17.3955	16.4926	17.5286	18.1143	17.5815	17.7741	18.1925	16.7727	17.5943
ostta06g00230	17.8301	18.0764	17.3756	17.2056	17.2056	17.2056	17.61	17.647	17.0164	17.5181	17.5181	17.5181	17.9145	17.8471	17.4908	17.2204	17.7092	17.3756
ostta06g00240	8.71723	8.71723	8.71723	8.71723	8.71723	8.71723	8.71723	8.71723	8.71723	16.5077	16.6581	16.5023	18.1621	15.5769	16.8695	14.8962	18.0645	16.4803
ostta06g00250	20.3303	19.5302	19.4655	19.0563	18.1986	20.0744	20.0177	19.5425	20.2129	18.6832	20.398	19.3793	19.0724	19.6951	19.9219	19.3857	19.4798	19.4655
ostta06g00270	17.2792	17.1145	16.2244	16.9891	15.7151	16.2285	16.3354	16.2234	16.2794	17.5265	16.0191	16.3846	17.2431	15.2994	16.545	16.659	15.799	16.2244
ostta06g00300	16.4063	16.6758	17.1616	16.915	17.0972	17.1095	15.6245	17.1908	17.0241	17.1241	17.1241	17.1241	15.6087	16.8824	17.0519	16.8929	17.0835	17.1616
ostta06g00310	18.8354	18.5117	18.3883	19.0213	18.4533	18.4263	18.3169	18.4614	18.3589	17.893	18.9761	18.3658	19.1655	18.1483	18.354	18.9331	18.8316	18.3883
ostta06g00320	20.3195	20.8189	20.3824	20.4853	20.4392	20.1729	20.3648	20.4344	19.6789	20.5078	20.1017	20.3547	20.5203	20.2157	20.3637	20.335	20.5877	20.3824
ostta06g00350	16.5261	17.6464	19.7624	18.6065	18.8672	19.886	16.9243	16.7803	19.6573	19.9074	19.734	19.6233	17.8529	18.0139	19.996	17.55	18.2913	19.7624
ostta06g00360	15.5017	15.9407	15.0335	12.3893	12.7047	14.5683	13.3911	13.0024	14.93	15.9566	16.7801	14.9138	15.9688	13.3057	16.2909	15.2174	15.6536	15.0335
ostta06g00380	16.5161	14.3911	16.2218	16.4172	16.4109	15.6815	16.5991	16.5729	16.586	16.0292	16.2526	16.1409	16.6727	16.3335	15.9942	16.3772	16.5326	16.2218
ostta06g00460	20.0536	20.3931	19.1661	20.1444	20.4449	19.3224	20.0511	20.1183	19.4648	20.7272	20.5664	19.0571	19.9388	19.8305	19.195	19.6667	19.9185	19.1661
ostta06g00480	17.9003	17.898	18.9272	16.8092	14.8485	18.2937	16.8248	16.7556	18.2866	17.2504	17.2404	18.5007	17.2026	15.2801	18.8015	16.2318	16.8139	18.9272
ostta06g00490	21.5047	21.6899	21.7291	21.4954	21.7504	21.5673	21.347	21.3729	21.5563	21.8628	21.2672	20.8587	21.5799	21.442	21.1269	21.4872	21.575	21.7291
ostta06g00520	21.4833	21.4148	21.4891	21.5455	21.7819	21.5319	21.5949	21.2248	21.4897	20.4233	20.7188	21.3635	21.4164	21.2125	21.3333	21.4627	21.7988	21.4891
ostta06g00580	17.1441	16.6601	20.7352	17.6668	20.1932	20.7574	17.0537	15.6841	20.6898	18.2903	18.4098	20.5293	18.3353	20.0827	20.6206	18.7463	20.9633	20.7352
ostta06g00610	17.2905	17.4185	16.8433	16.9321	17.3032	17.1176	16.9743	16.9258	16.9501	16.962	16.4835	16.8852	16.9029	16.1121	16.9191	16.3202	17.245	16.8433
ostta06g00650	22.0376	22.123	21.5819	22.1082	21.9562	21.4184	22.066	21.7729	21.2886	22.3469	21.7494	21.4168	21.9497	21.4934	21.3441	21.9626	21.9444	21.5819
ostta06g00670	18.0863	18.3239	17.6168	17.15	16.6207	17.9349	17.2442	17.2884	17.961	18.2154	17.8079	15.7778	17.8939	17.4225	16.9812	17.9316	17.9411	17.6168
ostta06g00690	20.1819	20.6721	20.1343	20.2403	20.5806	19.8387	20.0782	20.101	19.8755	19.4117	20.0382	19.7572	20.2464	20.0015	19.7413	19.9158	20.1902	20.1343
ostta06g00700	25.4797	25.212	25.1994	25.329	24.7801	25.3304	25.4151	25.4151	25.3063	24.1353	25.2896	25.1624	25.4551	25.7095	25.1351	25.2586	25.1934	25.1994
ostta06g00720	16.2572	17.0466	16.6519	16.4098	16.048	15.3885	16.6033	16.2874	16.4453	17.1677	16.7468	16.9573	17.3506	17.3506	17.3506	16.962	16.962	16.962
ostta06g00740	15.9109	18.1076	17.0092	8.71723	8.71723	8.71723	8.71723	8.71723	8.71723	16.3496	18.3982	17.3739	16.8772	16.8772	16.8772	17.1971	17.1971	17.1971
ostta06g00770	18.1742	18.7488	18.8711	18.0995	18.3848	18.6659	18.2484	18.4749	18.6357	18.4583	18.4635	18.5223	18.3812	18.1738	18.6247	18.0627	18.2595	18.8711
ostta06g00790	11.4647	13.3786	12.4216	13.5258	13.921	15.501	14.6146	15.2792	15.5217	13.1189	13.1189	13.1189	11.0993	11.0993	11.0993	12.9885	12.9885	12.9885
ostta06g00850	18.4683	18.5426	17.4872	18.075	17.3098	17.4127	17.1285	17.6167	17.3922	18.2642	17.7976	17.4923	17.5479	17.3888	17.2298	17.7781	18.069	17.4872
ostta06g00860	23.6514	23.955	23.7389	23.7024	24.0727	23.9186	23.6408	23.7789	23.9308	24.031	24.1392	23.6502	23.7666	23.925	23.6744	23.7384	23.9126	23.7389
ostta06g00870	17.6349	18.2073	17.9211	17.4037	17.4037	17.4037	16.8966	17.6339	16.1281	16.6139	17.5359	17.9647	17.6536	18.2579	17.0494	17.0244	17.0244	17.0244
ostta06g00880	17.1939	17.7889	16.3659	17.6939	17.2794	16.6098	17.2665	16.0587	17.3871	18.6999	17.9991	18.3495	17.2419	17.437	17.1321	17.1719	16.6323	16.3659
ostta06g00910	17.3018	15.0936	16.5072	16.6234	16.1753	17.0973	17.2634	14.4645	15.9174	15.8384	15.8384	15.8384	16.3332	16.3649	16.3016	17.1745	16.8408	16.5072
ostta06g00945	16.6057	16.2894	17.8093	15.843	17.3346	17.5448	14.2218	17.237	17.5988	17.1963	16.2611	17.9	14.0597	17.0912	17.7406	14.808	17.8114	17.8093
ostta06g01000	15.524	15.7164	15.6202	15.0612	16.6926	15.8769	15.3355	15.89	15.6127	16.3322	15.1812	15.7567	8.71723	8.71723	8.71723	8.71723	8.71723	8.71723
ostta06g01020	19.631	18.4154	19.2188	16.3056	16.7594	19.2405	18.236	17.8006	19.1363	18.6096	18.6096	18.6096	19.2792	18.5406	19.5272	19.0893	18.5155	19.2188
ostta06g01030	18.5464	17.7037	18.4852	18.9546	17.9661	19.7015	19.119	18.8002	19.7507	18.0117	16.7742	16.7314	18.6201	18.4719	18.1234	18.3586	17.8814	18.4852
ostta06g01050	20.1607	19.2449	19.5724	19.8873	19.6678	19.8307	20.0187	20.2492	19.8913	19.0737	18.2154	19.8894	18.7412	20.2282	20.0343	19.6444	19.7768	19.5724
ostta06g01120	19.3432	19.677	19.3333	19.1051	19.3645	19.7563	19.2821	19.1403	19.5909	19.6563	18.7251	19.1846	19.2823	19.1387	19.2777	19.0569	19.3699	19.3333
ostta06g01150	20.5618	18.8413	20.6496	20.1885	18.8199	21.184	20.4193	19.7703	20.7592	18.8204	18.5365	20.6059	20.7597	20.2258	20.6346	20.7495	20.068	20.6496
ostta06g01180	8.71723	8.71723	8.71723	8.71723	8.71723	8.71723	8.71723	8.71723	8.71723	8.71723	8.71723	8.71723	14.0897	14.0897	14.0897	8.71723	8.71723	8.71723
ostta06g01190	17.783	17.7236	17.4238	15.9892	15.6065	15.1828	15.522	15.3377	13.5796	17.9139	17.512	17.7129	16.4392	15.8612	15.2831	16.5931	15.7623	17.4238
ostta06g01270	16.9786	16.7324	16.8555	16.037	16.2992	14.1192	16.7565	15.7754	16.266	16.4914	16.4914	16.4914	16.7169	16.7169	16.7169	16.7862	16.7862	16.7862
ostta06g01330	14.3101	17.0877	15.6989	15.0915	15.7582	14.9099	15.2343	15.2343	15.2343	16.0606	15.8044	15.9325	15.2827	15.1171	14.9514	16.0046	16.0046	16.0046
ostta06g01350	16.6953	17.2669	16.9811	17.0191	16.9715	17.1406	17.042	15.8153	16.8891	17.7167	17.4707	16.8525	16.7821	16.5189	17.0453	15.8008	15.8008	15.8008
ostta06g01370	17.6561	18.1161	16.9879	16.9898	18.1738	16.6965	17.7514	17.2022	16.5549	17.9888	16.8561	16.1878	17.818	16.5618	16.8435	17.6635	18.5056	16.9879
ostta06g01380	15.2563	15.2563	15.2563	15.2656	15.2656	15.2656	8.71723	8.71723	8.71723	8.71723	8.71723	8.71723	8.71723	8.71723	8.71723	15.2563	15.2563	15.2563
ostta06g01410	19.4983	18.9199	19.8472	19.3327	19.2513	19.6585	19.4597	19.466	19.5664	18.2168	19.2641	18.8096	19.3552	19.1374	19.6641	19.2576	19.2128	19.8472
ostta06g01430	18.2261	19.5514	18.6366	17.8805	19.6085	17.9309	17.3977	17.3169	16.8434	18.6242	19.3136	18.607	18.3316	18.4849	19.096	18.1345	18.3997	18.6366
ostta06g01470	18.9103	19.2189	18.0041	19.0387	19.0188	18.0171	18.9621	18.9775	18.4829	19.2223	19.415	17.9151	18.5631	19.047	17.5313	18.8409	18.8537	18.0041
ostta06g01510	17.5612	16.2848	17.1761	17.3026	17.1559	17.0492	15.0528	14.7276	16.8933	18.1029	16.8437	17.249	17.3804	16.3698	17.1712	17.174	17.6775	17.1761
ostta06g01530	20.782	20.5627	20.6821	20.7202	20.5211	20.9315	20.8039	20.8032	20.9386	20.1965	19.6945	20.6071	21.0331	20.699	20.5646	20.595	21.0505	20.6821
ostta06g01580	18.0645	18.0645	18.0645	18.1642	18.1392	17.8562	17.0242	17.7467	17.7329	17.8318	16.6941	16.9217	18.0232	16.8057	18.188	16.9486	17.7534	18.0645
ostta06g01640	18.156	17.9491	18.964	18.6659	18.5015	19.957	18.4945	18.5489	19.8999	19.0299	19.0299	19.0299	18.222	19.1252	18.9365	18.2233	17.2744	18.964
ostta06g01650	20.255	19.9635	19.5263	20.1746	19.3473	20.4175	19.8717	19.7368	20.5506	19.8966	20.098	20.0285	19.5391	19.6589	19.6876	19.1453	19.5349	19.5263
ostta06g01680	17.4478	17.4478	17.4478	17.1717	17.1717	17.1717	18.0197	18.0197	18.0197	15.2251	15.1676	15.6919	13.993	16.3298	15.8314	16.0366	15.8695	17.4478
ostta06g01700	20.2428	20.9308	20.3188	20.4057	19.9543	20.1047	19.5107	19.7447	20.1323	20.1868	18.5755	20.0756	19.6204	19.9176	19.972	20.0125	20.1098	20.3188
ostta06g01710	18.0918	19.0073	18.0667	17.1443	15.0498	18.2566	17.6737	18.8263	18.2226	17.6336	17.6336	17.6336	17.46	17.0326	17.4615	17.1086	16.8683	18.0667
ostta06g01720	17.8619	16.6285	16.6594	17.9556	17.3672	16.3889	17.8769	17.8369	16.315	17.6468	17.3426	17.4947	18.1566	17.889	17.2425	17.8802	17.9601	16.6594
ostta06g01750	16.2363	16.2363	16.2363	15.8711	15.8711	15.8711	15.9086	15.9086	15.9086	8.71723	8.71723	8.71723	8.71723	8.71723	8.71723	16.2363	16.2363	16.2363
ostta06g01790	18.9642	18.4739	20.086	18.7531	18.4596	19.657	18.8024	18.4975	19.9537	18.3099	17.568	19.2254	20.0671	17.2007	19.7502	18.1204	19.8145	20.086
ostta06g01800	17.245	17.9259	17.1664	16.7287	16.9764	16.9393	16.4865	16.9384	16.8065	17.6239	16.9638	17.0952	16.9971	17.246	16.73	16.8581	16.9175	17.1664
ostta06g01830	14.5482	14.4314	15.4378	16.1244	15.2193	17.3095	16.1988	15.98	15.4855	14.5456	14.161	12.4413	15.7041	18.1375	15.079	17.2485	15.5119	15.4378
ostta06g01840	16.4168	16.9585	18.2701	16.3969	16.1794	17.4195	15.7994	16.7398	16.5994	16.3445	17.6369	16.5409	15.8341	16.1831	16.5321	17.3548	16.4395	18.2701
ostta06g01860	21.3331	21.253	21.2819	21.3056	21.1266	21.1729	21.5093	21.0369	21.1746	22.0229	22.2397	20.8086	21.9965	21.4133	20.6925	21.2587	21.5222	21.2819
ostta06g01870	18.4493	17.5439	18.071	18.657	18.5592	18.1703	18.2146	17.5347	18.7502	17.6183	17.5521	18.444	17.8997	17.7168	17.9924	18.0368	18.5803	18.071
ostta06g01880	17.2775	17.3895	17.6246	17.2473	17.3376	16.1908	17.4159	17.3162	16.6947	18.8984	18.2803	17.2466	19.1026	17.6128	17.541	18.2873	18.9822	17.6246
ostta06g01940	19.1593	19.1677	20.3407	18.3073	17.8987	20.3167	18.9461	19.1341	20.2359	17.9175	18.5238	20.3022	19.2177	19.8164	20.3358	19.3552	19.5809	20.3407
ostta06g01960	19.328	19.2629	18.4587	18.4761	18.6716	19.2962	18.45	18.2678	19.155	20.1579	19.7729	19.0203	18.6631	19.1092	18.6783	19.1031	19.2708	18.4587
ostta06g01970	17.5936	17.4537	18.3175	17.1531	19.0846	17.8083	17.1175	17.9774	17.4225	18.0999	18	18.1546	17.371	16.9279	15.8196	17.2431	18.0157	18.3175
ostta06g01990	17.6678	17.609	18.038	17.3101	16.146	18.2172	18.0029	18.1447	17.9738	15.5802	16.2933	18.3051	18.0454	18.7386	18.1884	18.1971	16.9416	18.038
ostta06g02080	19.9774	19.7354	20.5045	19.9548	19.6248	20.3312	20.2102	20.0155	20.3341	21.0516	20.6106	20.3215	19.6499	18.9539	20.3616	19.2401	19.55	20.5045
ostta06g02110	8.71723	8.71723	8.71723	8.71723	8.71723	8.71723	16.8728	16.8728	16.8728	8.71723	8.71723	8.71723	8.71723	8.71723	8.71723	8.71723	8.71723	8.71723
ostta06g02120	17.0794	17.4139	16.5894	17.0593	17.0593	17.0593	17.1488	17.1488	17.1488	15.4967	16.464	17.3143	16.3437	15.9691	15.1775	16.1432	16.8091	16.5894
ostta06g02190	15.8734	17.4548	16.5855	17.0016	16.4988	15.8642	16.5788	17.1916	17.15	17.3894	17.8935	17.6414	17.1606	16.9704	16.1848	17.0366	17.2994	16.5855
ostta06g02200	17.0001	17.3126	17.3611	17.3385	17.3793	17.4434	17.2321	17.0969	17.3705	16.4145	17.4091	17.2793	17.6334	17.4771	17.1648	17.5694	17.2856	17.3611
ostta06g02220	14.358	15.5766	14.9673	8.71723	8.71723	8.71723	8.71723	8.71723	8.71723	8.71723	8.71723	8.71723	8.71723	8.71723	8.71723	8.71723	8.71723	8.71723
ostta06g02250	18.1629	18.3444	17.4057	18.2624	18.1284	17.5795	18.2484	17.6499	17.0544	18.4066	17.7526	17.5032	18.6058	17.9084	17.2985	18.1451	18.2733	17.4057
ostta06g02270	22.6938	22.6901	22.485	22.7023	22.3868	22.7766	22.6343	22.9633	22.6772	21.6091	22.0358	22.5057	22.3271	23.2804	22.5906	22.7752	22.5552	22.485
ostta06g02290	26.6547	26.6547	26.6547	26.6547	26.6547	26.6547	26.6547	26.6547	26.6547	26.6547	26.6547	26.6547	26.6547	26.5135	26.6547	26.2311	26.6547	26.6547
ostta06g02300	13.6953	13.6953	13.6953	14.3892	13.974	14.4861	8.71723	8.71723	8.71723	8.71723	8.71723	8.71723	8.71723	8.71723	8.71723	13.6953	13.6953	13.6953
ostta06g02310	17.2809	15.3387	17.4555	18.897	18.897	18.897	18.0317	17.8486	20.1866	17.3583	17.0055	18.326	18.2163	19.0215	18.5595	16.8779	18.0486	17.4555
ostta06g02370	19.6183	17.9157	18.0883	18.4438	17.6956	17.8042	18.5244	18.3581	17.8838	18.8976	18.6116	17.8457	19.2452	18.4479	17.6574	18.9609	18.1546	18.0883
ostta06g02390	19.4612	19.431	20.176	19.497	19.0018	19.8429	19.5241	19.1812	19.5979	17.9426	17.2292	19.657	19.4073	18.3541	19.6092	18.7234	19.7355	20.176
ostta06g02410	24.0284	23.3405	23.9613	23.9455	23.5293	24.1603	23.9147	23.3418	23.9373	24.2386	23.4336	23.8495	24.0273	23.3915	23.9047	24.1253	23.737	23.9613
ostta06g02440	17.0101	16.7661	16.8881	15.7711	15.7711	15.7711	8.71723	8.71723	8.71723	8.71723	8.71723	8.71723	16.044	16.044	16.044	15.2761	15.2761	15.2761
ostta06g02460	19.3802	18.8989	19.9886	19.5487	18.987	19.9999	19.4802	19.0556	19.902	17.7258	17.938	19.7769	19.2811	19.3073	19.8959	19.1897	18.9296	19.9886
ostta06g02480	14.883	14.9023	14.8926	14.6962	12.7469	15.6197	13.7638	15.7018	15.4855	15.2235	15.2235	15.2235	14.0846	14.7478	14.4162	15.01	15.3601	15.185
ostta06g02510	15.36	17.3366	16.3483	8.71723	8.71723	8.71723	8.71723	8.71723	8.71723	8.71723	8.71723	8.71723	15.3347	15.3347	15.3347	15.7861	15.7861	15.7861
ostta06g02530	18.5947	18.9162	18.4383	18.81	18.9052	18.4038	18.4968	18.9219	17.5796	18.8403	19.835	17.5537	18.8346	18.8039	16.9421	18.6215	18.8519	18.4383
ostta06g02570	15.3507	13.8781	14.6144	16.4505	16.4505	16.4505	8.71723	8.71723	8.71723	8.71723	8.71723	8.71723	8.71723	8.71723	8.71723	8.71723	8.71723	8.71723
ostta06g02605	18.3371	17.8195	18.6164	18.4277	17.3549	18.9479	18.4807	18.1034	18.8285	17.0557	16.7215	19.379	18.9091	18.5332	18.6394	18.0766	19.9686	18.6164
ostta06g02650	21.0679	19.7252	21.2073	20.7144	19.9339	21.2315	21.1115	20.2888	21.0841	20.469	19.881	21.0372	20.7103	20.3858	21.1652	21.062	20.648	21.2073
ostta06g02690	18.3097	18.5207	16.144	18.0064	18.4975	16.3818	17.5034	17.5869	17.5451	18.412	17.7355	15.7848	17.5998	16.4154	15.5487	16.8822	17.775	16.144
ostta06g02720	19.8181	19.8181	19.8181	19.6769	19.6769	19.6769	19.3893	19.3893	19.3893	18.0875	15.6661	19.6283	19.8666	19.8666	19.8666	19.8181	19.8181	19.8181
ostta06g02750	18.5023	18.2791	18.3268	18.4299	17.8842	18.5656	18.532	18.0923	18.1809	18.7232	18.5853	18.1947	18.6112	18.1633	18.3637	18.4795	18.2737	18.3268
ostta06g02760	8.71723	8.71723	8.71723	8.71723	8.71723	8.71723	8.71723	8.71723	8.71723	14.5338	16.3559	15.4448	8.71723	8.71723	8.71723	8.71723	8.71723	8.71723
ostta06g02770	16.9559	16.8986	17.9175	17.693	18.1045	16.6646	17.576	17.8151	16.5181	18.4076	17.4154	14.9012	17.3604	17.1027	16.5444	17.0943	18.2524	17.9175
ostta06g02780	19.1215	19.8499	19.0814	18.9527	19.5174	18.9855	19.0016	18.7151	19.0682	19.1441	19.0396	19.007	19.1744	19.1634	19.132	19.256	19.8966	19.0814
ostta06g02810	16.1147	17.0965	16.8243	16.8676	16.854	16.8716	15.8973	16.7251	16.697	17.516	15.8356	16.6953	17.0483	18.4316	16.8922	18.3118	17.4206	16.8243
ostta06g02820	17.9587	18.1933	16.5259	18.0972	17.6323	17.6886	17.7995	17.8196	18.6824	19.611	18.1877	15.6466	18.3716	16.9774	16.4357	17.1598	18.9283	16.5259
ostta06g02840	14.6605	14.4546	14.5575	16.5518	16.5403	15.9776	16.103	16.0546	16.0788	17.1527	16.553	16.8528	15.4131	15.4131	15.4131	14.9853	14.9853	14.9853
ostta06g02850	21.7497	21.8681	21.5949	21.6296	21.8565	21.5408	21.3162	21.4489	21.6117	21.7423	21.5015	21.5595	21.8261	21.3316	21.7918	21.6006	22.0015	21.5949
ostta06g02860	21.3616	21.5769	22.1361	21.4598	21.3607	22.0058	21.5995	22.3633	21.8875	21.1841	21.4293	22.0869	21.1495	22.0483	22.1785	20.9558	22.0072	22.1361
ostta06g02890	21.3031	20.591	20.8069	20.8876	20.1045	20.53	20.57	20.2882	20.3898	19.8159	19.9678	20.6406	21.2604	20.5202	20.7582	21.154	21.0227	20.8069
ostta06g02920	20.3009	20.4322	20.7714	20.1155	20.1026	20.6965	20.1963	19.894	20.5642	18.2709	20.0819	20.3283	19.9293	19.7848	20.1757	19.8712	20.0201	20.7714
ostta06g02930	16.896	16.896	16.896	17.117	15.8727	16.4949	16.4705	16.4705	16.4705	16.8359	16.5674	15.9349	15.8028	15.8028	15.8028	17.2972	17.2972	17.2972
ostta06g02940	20.8963	21.4282	22.7661	21.7887	22.37	22.3452	22.2889	22.5779	22.6838	23.1742	22.9721	23.3116	23.0528	22.767	22.9662	22.4149	23.5095	22.7661
ostta06g02960	16.0133	16.0133	16.0133	8.71723	8.71723	8.71723	8.71723	8.71723	8.71723	16.5127	16.816	16.6644	16.8205	16.4503	16.6354	15.8465	17.1162	16.0133
ostta06g02970	18.6436	18.4363	17.8795	18.3305	18.1944	17.9487	18.2709	18.4868	17.8993	17.7134	16.8309	16.0277	19.3246	18.6178	16.3664	18.5019	18.4043	17.8795
ostta06g03020	22.0472	22.3269	22.3143	22.1412	22.0335	22.4195	22.2698	22.2166	22.5292	21.7568	22.7108	22.0236	22.5268	22.4705	21.8368	22.2138	22.3869	22.3143
ostta06g03040	19.216	19.1447	18.9756	18.6338	18.6945	18.7829	17.8452	18.0751	19.0312	17.4994	17.496	18.4092	18.8809	18.0999	19.2469	17.8612	19.2149	18.9756
ostta06g03060	20.0851	19.8116	19.8407	20.1036	20.2163	19.7473	19.8932	19.1298	19.6722	20.5899	19.7102	19.7836	19.7986	19.0659	19.8595	19.7683	19.9774	19.8407
ostta06g03170	17.4174	16.8292	17.1233	16.0362	16.0362	16.0362	15.3709	14.527	14.949	15.8862	16.0468	15.9665	16.9612	16.9612	16.9612	16.7549	16.7549	16.7549
ostta06g03190	17.8784	17.7518	18.7952	17.9082	18.0525	18.7738	18.1316	17.4973	18.8129	19.2606	18.6769	18.7196	18.0386	16.5247	19.2026	16.5316	18.2276	18.7952
ostta06g03200	15.1958	16.1932	15.3937	15.1442	16.228	15.6861	14.95	14.7639	14.8569	15.7787	16.4459	16.1123	15.996	15.6239	14.5548	15.1203	15.7133	15.3937
ostta06g03220	16.837	15.4956	16.5597	16.1093	15.4891	17.7149	17.2869	14.6686	17.6809	17.928	16.0263	16.737	17.1672	14.8838	14.1514	15.6675	15.9241	16.5597
ostta06g03250	15.9816	14.5939	16.0392	16.4113	16.2105	16.8029	17.0499	16.7886	16.5538	16.3994	16.3994	16.3994	16.4773	16.3505	16.2238	15.1732	14.3072	16.0392
ostta06g03260	15.7158	16.2169	15.1011	15.6564	15.1822	15.1726	16.1283	16.1493	14.3152	15.5577	15.5577	15.5577	16.2374	14.9338	13.6302	15.5741	16.0471	15.1011
ostta06g03270	21.2962	21.8839	22.0814	21.4298	22.5611	22.0252	21.183	21.441	22.0299	21.8286	22.1977	21.9611	21.5753	21.846	22.003	21.449	22.2859	22.0814
ostta06g03280	8.71723	8.71723	8.71723	8.71723	8.71723	8.71723	8.71723	8.71723	8.71723	18.0863	17.577	16.3555	18.1255	18.1255	18.1255	17.3196	17.3196	17.3196
ostta06g03290	17.9508	18.6129	18.1577	17.7347	18.3114	17.514	17.817	17.8288	18.2384	18.6052	17.7531	18.0404	17.3413	17.8788	17.4983	17.8307	18.2845	18.1577
ostta06g03310	17.6654	17.3666	19.5263	15.8078	18.1807	13.9073	19.9309	19.9309	19.9309	17.9919	17.9919	17.9919	15.4915	17.178	15.4894	16.7986	15.2989	19.5263
ostta06g03320	20.186	19.5571	18.9618	18.6196	18.9359	18.6813	17.5973	17.0337	18.7887	19.6285	17.4295	18.7292	18.4495	18.0769	18.9493	18.6958	19.0527	18.9618
ostta06g03332	17.9528	16.2578	19.4477	17.1553	16.4457	19.8022	17.5235	18.2662	19.6738	18.4262	17.4607	20.2559	18.3349	19.735	20.6135	19.59	15.8165	19.4477
ostta06g03350	19.3654	19.7703	19.7764	19.718	19.982	20.0878	19.97	19.836	19.7111	21.1102	20.3584	19.5939	19.6651	19.2331	19.6315	19.1292	20.2348	19.7764
ostta06g03370	21.2189	21.1206	20.8702	21.3044	20.7019	20.4305	21.5092	21.3717	21.0379	20.6079	20.9486	20.952	21.2773	20.4345	20.9554	20.2832	20.9468	20.8702
ostta06g03380	20.8338	21.3963	20.5787	20.0538	20.8357	20.1117	21.1119	21.1392	20.6459	20.7503	20.8315	19.6122	20.5052	20.5446	19.8482	20.5071	20.3655	20.5787
ostta06g03390	19.0459	18.993	18.9506	18.7016	18.5027	19.1438	19.1468	19.2615	19.3771	18.7564	19.085	18.9674	18.4749	19.1837	18.8695	18.3396	18.627	18.9506
ostta06g03440	21.4081	21.7283	21.0427	21.3379	21.4378	20.6215	21.1924	21.1749	20.7489	21.578	21.3473	21.0941	21.2891	21.0027	20.7752	21.3293	21.4067	21.0427
ostta06g03450	20.7931	21.1078	21.8065	21.388	21.9127	21.8172	21.1797	21.614	21.8084	22.0645	22.0529	21.7051	20.9164	21.1965	21.8652	20.9235	21.4814	21.8065
ostta06g03460	17.5252	18.1524	17.8388	17.8239	17.8239	17.8239	18.3372	17.9438	18.1344	18.4466	17.2071	17.9548	17.909	18.1821	17.6359	17.9613	17.9613	17.9613
ostta06g03470	17.2933	17.6868	16.7784	17.1555	16.7418	16.7615	17.2779	17.4114	16.7267	16.8325	15.9149	16.688	17.1734	16.6884	16.8064	16.8644	17.119	16.7784
ostta06g03480	18.3708	18.2666	18.2166	18.2183	18.2754	18.1165	17.8423	17.8548	18.1459	18.3276	17.1691	17.3273	18.5115	18.0719	18.2081	18.2297	18.4469	18.2166
ostta06g03510	13.5457	13.5457	13.5457	8.71723	8.71723	8.71723	8.71723	8.71723	8.71723	16.1424	15.8634	16.0029	14.7743	14.7743	14.7743	13.5457	13.5457	13.5457
ostta06g03540	8.71723	8.71723	8.71723	8.71723	8.71723	8.71723	8.71723	8.71723	8.71723	16.6717	16.7141	16.6929	8.71723	8.71723	8.71723	8.71723	8.71723	8.71723
ostta06g03550	8.71723	8.71723	8.71723	8.71723	8.71723	8.71723	8.71723	8.71723	8.71723	15.2505	15.2164	15.2335	8.71723	8.71723	8.71723	8.71723	8.71723	8.71723
ostta06g03570	17.4452	17.3486	17.8584	17.5548	16.215	17.787	17.2801	17.0061	17.7932	17.8674	17.5836	17.6213	17.903	15.9607	17.4721	15.6245	17.7799	17.8584
ostta06g03620	21.7255	21.8283	22.9714	21.5701	21.65	21.5524	22.1294	21.7858	22.1018	23.3291	23.2556	22.7785	23.7758	21.9828	23.3771	22.5895	23.4681	22.9714
ostta06g03660	12.8945	12.8945	12.8945	8.71723	8.71723	8.71723	8.71723	8.71723	8.71723	8.71723	8.71723	8.71723	8.71723	8.71723	8.71723	12.8945	12.8945	12.8945
ostta06g03680	21.8303	21.7423	21.1563	22.0486	21.5737	21.532	22.0813	21.9667	21.435	21.0632	22.1171	21.3638	21.7872	21.4459	21.1995	21.4129	21.6424	21.1563
ostta06g03720	21.2416	21.5052	20.867	21.0745	21.3097	20.757	20.9631	20.9527	20.9018	20.9088	21.595	20.6103	20.8791	20.815	20.4047	20.8847	20.8828	20.867
ostta06g03730	15.2739	15.2739	15.2739	15.206	15.206	15.206	13.4193	14.1044	15.4	14.6813	14.6813	14.6813	15.3653	15.5652	15.1654	15.322	15.298	15.2739
ostta06g03740	19.0692	18.5265	19.168	17.6853	16.9528	19.3335	18.2069	16.4621	19.782	16.7745	16.9534	21.2666	18.3388	15.4504	21.1323	17.3161	17.6579	19.168
ostta06g03750	19.1029	18.8912	19.7623	19.0432	18.1403	19.912	18.961	18.7605	19.515	19.0254	19.2546	18.6825	19.3226	18.6851	19.586	19.0988	18.9598	19.7623
ostta06g03770	16.904	17.0395	16.9717	16.638	16.1272	17.2559	17.1682	16.4451	16.8067	15.029	17.0267	16.0279	16.7781	16.7781	16.7781	16.382	16.382	16.382
ostta06g03780	17.2404	16.0446	15.4941	18.5866	19.0034	18.7312	16.2686	17.1743	18.51	16.7335	14.8071	17.2209	16.9772	16.6092	17.3713	15.9965	17.2367	15.4941
ostta06g03790	20.1598	20.5716	20.4572	19.4098	16.3365	20.3209	18.1565	19.8956	20.2578	20.1912	20.5941	20.2477	20.294	19.1181	20.1966	18.9436	20.1773	20.4572
ostta06g03820	21.8222	22.1697	21.9788	21.7717	21.9393	21.8369	21.6318	21.5077	21.6545	22.2625	22.188	21.7604	22.1091	21.7067	21.8293	21.926	21.9865	21.9788
ostta06g03840	24.1211	23.4578	24.1821	23.6554	22.7436	23.9805	23.7635	23.9157	23.8458	22.9054	23.1779	24.6148	23.6572	24.3325	24.4791	23.9337	22.8974	24.1821
ostta06g03850	8.71723	8.71723	8.71723	15.0449	14.1818	14.6133	8.71723	8.71723	8.71723	8.71723	8.71723	8.71723	8.71723	8.71723	8.71723	8.71723	8.71723	8.71723
ostta06g03900	18.6664	17.8889	18.9472	18.3589	17.0488	18.9061	18.5648	18.6806	18.1016	18.6947	16.4923	18.9753	18.8585	18.2195	19.3124	15.9746	18.2541	18.9472
ostta06g03910	17.1272	16.5039	16.0417	16.3786	16.0526	16.5147	15.4456	14.1241	15.843	16.7853	17.0494	15.7325	17.1015	13.9581	16.2586	12.9526	16.1929	16.0417
ostta06g03930	18.4452	18.5521	17.5039	18.3994	17.0193	18.04	17.6112	17.4676	17.8158	17.8001	17.5881	17.6927	17.71	15.106	17.8936	17.5021	17.5611	17.5039
ostta06g03960	15.404	15.1407	15.6834	15.6465	15.7007	15.6502	15.8142	15.4965	15.7147	16.3112	12.5951	14.4531	16.0706	15.6711	15.2716	14.9501	14.2169	15.6834
ostta06g03980	18.6008	18.6742	19.3777	18.3903	18.9554	19.6872	17.4245	18.2397	19.92	19.6135	18.5968	18.9786	16.8805	18.6971	18.9284	17.9278	18.8551	19.3777
ostta06g03990	13.4773	18.235	15.8562	15.5627	15.5627	15.5627	14.9684	15.5701	15.2693	8.71723	8.71723	8.71723	8.71723	8.71723	8.71723	8.71723	8.71723	8.71723
ostta06g04010	21.1507	20.8407	20.7532	20.8713	20.7108	20.8732	20.8483	20.623	20.7332	19.649	19.1975	20.406	21.0025	20.6958	20.4591	20.6818	20.8179	20.7532
ostta06g04060	19.2324	19.4294	19.1322	19.7415	19.4496	19.5842	19.2955	19.2885	19.2374	19.2886	18.7453	19.1558	19.2206	18.9942	19.3806	19.5723	19.6314	19.1322
ostta06g04070	19.8321	20.3271	20.4019	19.5604	19.1123	20.3511	20.461	20.7155	20.1325	20.808	19.7957	20.7658	19.8506	19.9372	20.2424	20.0687	20.1774	20.4019
ostta06g04080	19.3569	19.6065	18.4096	19.116	19.4667	18.176	19.1817	19.1684	17.5321	19.6478	19.3984	18.7292	19.0635	18.8052	18.2135	19.1709	19.2969	18.4096
ostta06g04170	18.7851	20.709	17.9468	19.2544	21.1842	17.1971	19.4148	20.5639	18.2422	18.1174	20.1791	18.4925	19.3182	19.7392	16.9818	18.3375	20.1481	17.9468
ostta06g04200	20.5049	20.194	20.6634	20.2772	19.4504	20.6224	20.3963	20.3743	20.6746	19.2554	19.8826	20.6848	20.7769	20.4626	20.6532	20.4682	20.4528	20.6634
ostta06g04220	19.8	19.7947	19.6296	19.7292	19.6588	19.7387	19.8185	19.5147	19.5616	18.8878	19.874	19.3455	20.0326	19.5114	19.3046	19.9555	19.5643	19.6296
ostta06g04230	8.71723	8.71723	8.71723	8.71723	8.71723	8.71723	16.0769	13.3285	14.7027	8.71723	8.71723	8.71723	8.71723	8.71723	8.71723	8.71723	8.71723	8.71723
ostta06g04240	21.0577	20.6223	21.3866	19.4877	19.6483	21.8411	20.7246	21.2392	21.6262	17.3552	20.004	21.6098	21.4633	21.9724	21.8136	21.7497	20.1398	21.3866
ostta06g04250	20.5758	20.6399	20.1021	20.5499	19.8692	20.0356	20.4866	20.5008	19.8373	19.4292	19.9786	20.0308	20.4383	20.5055	20.0595	20.5722	20.4597	20.1021
ostta06g04300	19.2887	19.4369	18.9777	18.5837	18.698	18.3392	17.2186	18.0307	18.2989	19.6478	19.4642	17.9595	19.0348	18.4441	18.4692	18.744	18.9095	18.9777
ostta06g04320	20.5339	20.8833	20.071	20.4351	20.627	20.048	20.1283	20.4077	19.8849	20.8916	20.4189	20.0402	20.1119	20.202	20.0557	20.3442	20.5472	20.071
ostta06g04330	13.5105	15.2516	14.381	13.827	13.827	13.827	13.7666	13.7666	13.7666	8.71723	8.71723	8.71723	8.71723	8.71723	8.71723	8.71723	8.71723	8.71723
ostta06g04370	17.0452	17.3388	18.0605	18.6184	18.7926	18.2048	18.9034	18.6605	18.226	18.1057	18.1057	18.1057	18.6136	17.0348	17.8031	16.777	17.7182	18.0605
ostta06g04440	17.3291	17.6968	17.2589	17.4705	17.6036	17.1874	17.4063	17.1764	17.1918	16.9056	17.5516	17.0696	17.4579	16.4572	16.7826	16.4031	17.3742	17.2589
ostta06g04450	21.9012	21.6834	21.7387	21.7226	21.2376	21.2596	21.6545	21.3495	21.1637	21.1518	21.1069	21.374	21.6258	21.2243	21.473	21.6064	21.3072	21.7387
ostta06g04490	13.0847	14.9637	15.1391	14.8046	14.8046	14.8046	14.7209	13.5979	14.7396	13.9762	15.9055	14.5451	13.9959	14.3053	15.0453	13.5007	14.2039	15.1391
ostta06g04560	17.1875	16.5188	16.8532	8.71723	8.71723	8.71723	8.71723	8.71723	8.71723	16.7924	16.7924	16.7924	8.71723	8.71723	8.71723	8.71723	8.71723	8.71723
ostta06g04590	17.3312	17.4072	18.2497	18.4433	18.5766	17.4864	18.076	18.3306	17.7334	17.3113	18.1773	18.3252	17.6618	18.2	17.6631	17.8807	18.4738	18.2497
ostta07g00010	15.144	15.144	15.144	16.239	16.239	16.239	15.4504	14.9169	15.1837	8.71723	8.71723	8.71723	8.71723	8.71723	8.71723	15.144	15.144	15.144
ostta07g00050	8.71723	8.71723	8.71723	16.0779	16.0779	16.0779	8.71723	8.71723	8.71723	8.71723	8.71723	8.71723	8.71723	8.71723	8.71723	8.71723	8.71723	8.71723
ostta07g00070	18.1878	17.5972	18.5124	17.9624	17.8083	18.8051	16.3364	15.272	18.4169	19.5601	19.5138	18.616	17.6838	17.68	17.9492	18.0052	17.4289	18.5124
ostta07g00080	14.9764	15.1433	15.2539	14.9337	15.4156	15.1747	15.4147	15.4147	15.4147	15.7749	15.5344	15.6547	15.6625	15.7115	15.687	15.7954	15.2303	15.2539
ostta07g00110	17.5079	17.5079	17.5079	16.0375	16.4705	17.8478	8.71723	8.71723	8.71723	8.71723	8.71723	8.71723	17.801	17.801	17.801	17.5079	17.5079	17.5079
ostta07g00120	21.3888	20.9949	20.906	21.6581	21.5307	21.165	21.2471	21.3323	21.4278	20.5848	20.6313	20.8991	20.8362	21.1736	20.9817	21.2299	21.2968	20.906
ostta07g00130	14.5738	15.7499	17.0098	13.8493	16.4416	16.7639	16.5726	16.5726	16.5726	13.6258	15.4477	16.288	14.9772	16.0075	16.9152	14.6891	17.5223	17.0098
ostta07g00140	8.71723	8.71723	8.71723	17.8053	17.8053	17.8053	18.5882	18.5882	18.5882	19.3711	19.3711	19.3711	18.6569	18.6569	18.6569	8.71723	8.71723	8.71723
ostta07g00160	19.3216	19.9614	18.2575	19.5334	19.8993	18.5316	19.3191	19.786	18.1679	18.9306	19.3016	18.627	19.3821	19.2323	19.007	18.8669	19.4148	18.2575
ostta07g00170	20.4874	19.4718	20.7208	20.436	19.3269	21.2909	20.4466	20.0817	21.1868	19.371	19.5778	20.7126	20.3729	20.1132	20.8542	20.6849	20.4124	20.7208
ostta07g00220	18.3682	15.0535	18.6067	18.2707	15.2625	18.4537	18.1817	15.4528	18.0069	18.6612	16.0488	18.0039	18.3903	16.3783	18.3763	18.4693	17.4161	18.6067
ostta07g00230	15.3869	15.3869	15.3869	16.2744	16.9303	16.6023	16.0628	16.0628	16.0628	15.9988	15.9988	15.9988	16.1139	16.1139	16.1139	16.3114	17.2359	15.3869
ostta07g00260	17.8487	17.4546	18.4925	16.976	17.435	18.2209	16.0004	15.5834	18.1998	17.326	17.7162	18.3367	17.4413	16.7641	18.0023	17.0233	17.4804	18.4925
ostta07g00280	20.5502	18.6768	18.5997	18.1501	18.0317	19.0827	19.2138	19.1233	19.3006	19.6136	19.2745	17.4767	19.2461	19.6847	18.0929	20.8516	19.1739	18.5997
ostta07g00290	15.2168	15.2168	15.2168	8.71723	8.71723	8.71723	8.71723	8.71723	8.71723	8.71723	8.71723	8.71723	8.71723	8.71723	8.71723	15.2168	15.2168	15.2168
ostta07g00340	17.7836	18.0877	17.4479	16.8672	16.8049	17.5901	17.5213	17.3491	17.4172	18.4022	17.386	17.3375	17.9773	16.9318	16.1836	17.4894	18.5173	17.4479
ostta07g00370	20.4827	20.8142	20.1556	20.4931	20.3824	19.6037	20.206	20.0982	20.0301	20.9226	20.7581	19.4612	20.6694	20.2407	19.8126	20.3711	20.599	20.1556
ostta07g00380	8.71723	8.71723	8.71723	8.71723	8.71723	8.71723	16.7144	18.2534	18.3008	18.1895	17.8969	18.2026	17.0234	17.0234	17.0234	17.8739	17.8739	17.8739
ostta07g00400	18.8519	19.0307	17.6975	19.1448	19.9292	19.537	18.6226	18.8079	16.4505	19.1822	18.2779	15.7574	18.8471	18.335	17.9315	18.4309	19.5727	17.6975
ostta07g00430	20.6656	19.4674	20.6102	19.5525	18.5078	20.9231	20.2767	20.4051	20.1797	17.4039	19.4548	20.7663	20.5943	20.6038	20.867	20.9732	19.0231	20.6102
ostta07g00440	19.3128	19.437	18.1036	18.8122	19.2045	18.7883	18.4898	18.2938	17.6166	20.2578	19.5139	18.2045	18.6088	18.7225	17.558	19.0055	18.654	18.1036
ostta07g00470	20.2927	19.5867	20.2073	15.3884	15.3884	15.3884	16.9518	16.9518	16.9518	16.6447	16.9622	16.4966	15.7245	18.0596	16.5074	19.4134	15.7085	20.2073
ostta07g00480	17.5338	18.4468	16.8607	17.3344	17.3477	17.1346	16.8753	19.1488	16.5606	16.9869	17.6841	16.8406	16.7684	18.7649	17.7667	16.7112	18.2152	16.8607
ostta07g00490	16.39	16.4363	16.4131	17.1601	17.4784	17.4111	17.2671	17.0838	17.5446	17.5232	16.4132	16.9682	16.1963	16.4001	16.6038	16.3212	16.3212	16.3212
ostta07g00500	14.37	14.37	14.37	17.9914	17.9914	17.9914	14.1113	14.1113	14.1113	17.9158	18.0413	13.1528	14.703	14.703	14.703	14.37	14.37	14.37
ostta07g00510	16.5012	16.5039	17.504	17.1965	17.3234	17.8081	16.1701	17.0383	17.6393	16.3715	15.6471	17.2538	16.2121	17.2623	17.8396	16.466	15.9714	17.504
ostta07g00620	15.863	16.3746	15.9581	16.0972	16.8296	15.8785	15.8792	15.8792	15.8792	16.6389	16.2495	15.6273	14.9719	16.3728	15.9139	15.9983	16.5057	15.9581
ostta07g00650	16.6786	16.7223	16.4027	16.4012	17.1565	15.3623	16.2445	16.2445	16.2445	16.18	16.18	16.18	16.1044	16.6944	16.3314	16.7197	16.3604	16.4027
ostta07g00770	20.7408	20.4813	20.8445	19.9919	19.968	21.0564	20.1443	20.5477	20.807	19.5704	20.5674	20.9522	20.3018	21.1926	20.7966	20.7437	19.8383	20.8445
ostta07g00780	19.2076	18.3451	18.9771	18.8507	18.1591	19.5214	18.7511	18.0496	19.1853	19.1318	17.7374	17.8562	18.1894	18.4279	19.0543	18.9087	16.9011	18.9771
ostta07g00820	17.8731	17.8904	16.7708	18.046	17.6389	17.0507	17.8119	17.7729	17.2027	18.3549	17.9908	17.1171	17.6322	17.025	16.8711	17.8011	18.0052	16.7708
ostta07g00910	21.0855	20.6713	21.2757	21.2573	20.9965	21.2082	20.6226	20.9698	21.2809	21.0507	21.3895	21.1327	21.1201	21.1764	21.2065	21.256	21.5503	21.2757
ostta07g00920	18.3514	18.592	18.2528	19.6893	20.0313	18.8856	20.1779	20.1707	19.7766	20.5303	19.8492	19.7869	19.1343	19.4785	19.1687	18.6124	19.7123	18.2528
ostta07g01030	16.5209	16.5209	16.5209	8.71723	8.71723	8.71723	8.71723	8.71723	8.71723	8.71723	8.71723	8.71723	13.9415	13.9415	13.9415	15.1741	15.8475	16.5209
ostta07g01040	18.8351	19.7042	18.7644	18.691	18.9662	18.673	18.5528	18.1966	18.4721	17.4501	17.7677	18.6645	18.8886	18.4392	18.7167	18.7178	18.566	18.7644
ostta07g01110	20.4746	21.1613	20.6983	20.5836	20.842	20.5973	20.4873	20.626	20.8709	20.4766	20.2201	20.8788	20.1544	20.3596	20.7617	20.201	20.0127	20.6983
ostta07g01130	16.4489	16.4489	16.4489	15.4317	17.1128	17.0983	16.9957	16.9957	16.9957	16.4406	16.4177	17.3282	16.5889	16.5889	16.5889	16.4489	16.4489	16.4489
ostta07g01150	8.71723	8.71723	8.71723	8.71723	8.71723	8.71723	8.71723	8.71723	8.71723	8.71723	8.71723	8.71723	15.0761	15.0761	15.0761	8.71723	8.71723	8.71723
ostta07g01160	21.1385	21.0427	21.2224	21.3245	20.8799	21.2605	21.0942	20.6699	21.1267	21.8768	21.6499	21.0146	21.2984	20.9052	21.0104	21.1956	20.9185	21.2224
ostta07g01190	18.2716	17.8911	18.1309	18.4576	18.8788	18.1194	17.617	18.0939	18.1134	18.9067	17.6008	18.2538	18.0575	18.0395	18.0756	17.0663	17.5986	18.1309
ostta07g01200	21.3865	19.9428	21.1809	21.1238	19.798	21.3926	21.4959	20.5594	21.1599	20.8651	19.6428	21.0514	21.0032	20.4496	21.1287	21.0269	20.7087	21.1809
ostta07g01205	19.4691	18.574	19.1408	18.8268	18.1027	19.7453	19.3015	19.0302	19.6816	17.2953	17.7279	19.4045	18.5226	18.9409	19.4287	18.6873	18.3771	19.1408
ostta07g01230	16.0984	16.9692	16.5338	16.1725	16.9761	16.5743	16.324	16.324	16.324	16.4185	15.7287	16.0736	16.5143	16.7108	16.6126	16.1169	16.5821	16.3495
ostta07g01260	21.2245	21.3583	20.8638	21.3071	21.6713	20.6918	21.1631	21.2821	21.0537	21.6445	21.141	20.6601	21.2595	20.8964	21.1037	21.0017	21.3398	20.8638
ostta07g01270	20.8537	19.8701	20.7031	20.7207	20.0594	20.536	20.7687	20.3628	20.4087	20.9495	19.7404	20.5781	20.7075	19.629	20.5461	20.5401	20.183	20.7031
ostta07g01290	21.6828	21.4582	21.7578	21.6447	21.3454	21.7929	21.8302	21.1895	22.0152	21.9487	20.824	21.7826	21.5432	20.8407	21.9237	21.2627	21.2318	21.7578
ostta07g01310	15.7203	15.9898	15.855	15.8722	16.6284	16.2503	14.9978	14.2248	14.6113	15.5749	16.3536	15.9642	15.2669	15.7158	16.1648	16.0116	16.0116	16.0116
ostta07g01340	19.5804	18.7079	18.7747	19.0262	19.0622	19.315	19.3339	19.2902	19.1362	15.7824	17.9862	19.3946	19.3964	19.3158	19.1642	19.3504	19.1168	18.7747
ostta07g01350	20.968	20.6777	20.4701	20.4059	19.4153	21.5052	20.704	21.3218	21.5095	19.1548	20.9605	21.1946	20.8215	21.8736	20.8159	21.4808	19.9318	20.4701
ostta07g01390	15.9672	16.7596	16.3634	14.9712	15.2423	16.1222	16.3851	16.3851	16.3851	16.1495	16.0329	15.4015	16.0255	16.0255	16.0255	16.1945	16.1945	16.1945
ostta07g01400	16.4315	16.888	16.6598	15.07	16.1333	15.6017	15.5645	15.41	15.4873	14.0846	14.0846	14.0846	15.5855	15.3659	15.4757	15.1013	15.329	15.2151
ostta07g01420	16.3085	16.6262	16.1399	16.7644	12.661	15.9082	16.742	16.3537	16.3768	17.1144	17.3137	13.892	16.9004	15.1526	16.0265	16.2457	16.2934	16.1399
ostta07g01450	18.8352	19.9111	18.9216	18.8756	19.8694	18.8253	18.8426	19.0034	18.9882	19.0675	17.8846	18.9594	19.1369	18.6995	19.11	18.802	19.0653	18.9216
ostta07g01470	16.4723	14.1066	18.495	18.2835	18.2835	18.2835	15.8423	15.1027	17.0916	18.84	18.84	18.84	19.216	19.216	19.216	18.495	18.495	18.495
ostta07g01490	18.2621	18.2019	17.3622	17.9707	18.2921	16.6935	18.2565	18.0567	16.8368	16.6833	16.6833	16.6833	17.1927	17.4108	17.4511	17.9253	17.926	17.3622
ostta07g01500	17.2058	17.2969	16.5044	16.9312	17.0034	16.9378	17.7109	17.3871	16.6616	17.2618	16.345	16.6634	17.3415	16.622	16.632	16.441	16.598	16.5044
ostta07g01520	20.9486	20.7874	20.8445	20.5274	20.2857	20.6767	20.4776	20.2434	20.8826	18.4158	19.7306	20.5515	20.5815	20.4663	20.8382	20.5876	20.1142	20.8445
ostta07g01530	19.2001	19.5601	19.634	19.8346	19.8083	20.5349	19.7022	19.6332	20.6748	19.2181	19.4108	19.5804	19.7008	20.0361	19.1763	19.3342	19.333	19.634
ostta07g01540	21.1832	20.9708	21.197	21.0312	20.2629	21.0755	21.1016	20.9677	20.9476	19.3532	19.9453	20.33	21.0495	21.0544	21.0338	21.039	20.7442	21.197
ostta07g01560	17.9668	16.4527	17.2097	17.8372	17.3465	17.5918	14.937	14.937	14.937	17.8213	16.5952	17.2082	17.2918	17.2918	17.2918	16.4977	16.4977	16.4977
ostta07g01580	16.4896	17.1057	16.7977	16.742	17.3624	16.9005	17.2729	15.5478	15.3139	14.6054	13.7286	15.1225	16.9375	15.611	15.7228	15.2135	16.8	16.0067
ostta07g01600	8.71723	8.71723	8.71723	8.71723	8.71723	8.71723	8.71723	8.71723	8.71723	8.71723	8.71723	8.71723	13.0269	12.7864	12.546	12.5665	12.5665	12.5665
ostta07g01610	20.686	20.4249	20.4771	20.2803	20.3491	20.2828	20.227	20.1121	20.0402	19.4565	19.5853	20.7295	20.0985	20.0088	21.2234	19.9557	19.9694	20.4771
ostta07g01620	15.8345	16.6494	15.9847	16.1971	16.8584	15.7812	16.0696	15.9166	15.6203	15.3959	16.5999	15.9979	16.3093	16.7715	15.7669	16.506	16.1135	15.9847
ostta07g01680	17.556	17.2464	19.1997	17.5466	17.4626	19.2578	17.6306	16.8008	19.263	18.2486	17.7761	19.508	17.3751	17.7237	19.6169	17.8021	18.3935	19.1997
ostta07g01710	8.71723	8.71723	8.71723	8.71723	8.71723	8.71723	8.71723	8.71723	8.71723	15.6974	17.1938	17.0363	8.71723	8.71723	8.71723	8.71723	8.71723	8.71723
ostta07g01740	22.5409	22.1353	22.2602	22.5619	21.9079	22.1698	22.7099	22.2746	22.2211	21.645	22.2689	22.3889	22.5027	21.9948	22.1881	22.2267	22.0888	22.2602
ostta07g01760	20.2151	20.7882	20.0812	20.654	20.8617	20.9506	20.5157	20.931	21.0899	21.0216	20.3321	19.9962	19.7592	20.8838	20.0348	20.2801	20.3732	20.0812
ostta07g01770	8.71723	8.71723	8.71723	15.7818	15.7818	15.7818	16.0594	16.0594	16.0594	8.71723	8.71723	8.71723	8.71723	8.71723	8.71723	8.71723	8.71723	8.71723
ostta07g01800	18.223	18.3938	19.2283	18.7134	18.438	19.0355	18.5663	18.4072	19.076	18.5222	18.7606	18.9948	18.4494	18.5434	18.9822	18.6173	18.8472	19.2283
ostta07g01810	8.71723	8.71723	8.71723	8.71723	8.71723	8.71723	8.71723	8.71723	8.71723	16.3682	15.9885	16.1783	17.9516	16.8399	17.3957	16.3903	17.6099	17.0001
ostta07g01820	20.2777	20.2096	19.769	20.4974	20.3719	19.6919	20.2631	20.1989	19.9862	18.8987	19.7624	19.8827	20.2396	19.9002	19.5145	19.8693	20.2468	19.769
ostta07g01850	21.8966	22.1485	21.7751	21.6407	21.6875	21.3303	21.8795	21.6701	21.4955	22.1078	21.2944	21.7506	21.8924	21.2823	21.6818	21.5299	21.7319	21.7751
ostta07g01880	16.6057	17.2405	18.3375	15.344	17.4349	18.492	15.869	17.2158	18.42	17.6007	16.6491	17.9447	17.1735	17.1082	18.7305	15.2475	18.3014	18.3375
ostta07g01900	15.9944	16.1355	16.065	15.6465	14.2942	15.5254	15.2568	15.2568	15.2568	15.1646	15.5516	15.3581	8.71723	8.71723	8.71723	8.71723	8.71723	8.71723
ostta07g01910	19.1037	19.0898	17.6257	18.4304	18.5018	17.8383	18.5887	18.525	17.0172	18.9625	18.7569	17.4425	19.0347	18.4398	17.7911	18.8824	18.7435	17.6257
ostta07g01920	21.1391	21.4587	21.3296	20.7349	21.1525	21.1054	20.7108	21.446	20.9428	20.6127	21.1401	21.2365	21.0581	21.3695	21.2404	21.4855	21.1576	21.3296
ostta07g01940	19.4799	19.6644	19.4914	19.3297	19.2168	19.4363	19.3197	19.4987	19.3055	17.3779	18.9378	19.5908	19.4706	19.4416	19.6446	19.4385	19.6272	19.4914
ostta07g01970	14.2207	15.1303	13.3591	13.9513	13.3315	13.0018	13.8106	15.3287	14.5697	14.1793	13.7879	14.4712	15.6656	15.2595	15.4625	14.7159	14.7458	13.3591
ostta07g02040	22.1055	22.563	21.9362	22.0481	22.6011	21.7232	22.0109	22.1025	21.7554	22.502	22.4537	22.073	21.962	21.9247	22.0563	21.9593	22.3493	21.9362
ostta07g02060	8.71723	8.71723	8.71723	8.71723	8.71723	8.71723	8.71723	8.71723	8.71723	8.71723	8.71723	8.71723	16.7411	16.7411	16.7411	8.71723	8.71723	8.71723
ostta07g02110	19.5584	19.6058	19.1993	19.7181	19.8663	19.3219	19.5656	19.6022	19.448	19.911	19.3703	19.1683	19.762	19.2839	19.0515	19.3028	19.9041	19.1993
ostta07g02130	18.3482	17.7152	17.7311	18.2307	17.5171	16.9435	18.4115	18.1397	16.9511	14.8965	15.0944	16.9031	18.2724	18.1969	16.728	17.8244	17.9522	17.7311
ostta07g02180	17.4714	17.8331	18.4603	15.1951	17.3173	19.005	16.6819	17.4085	18.9602	14.7927	15.9255	18.712	15.6617	17.1091	18.5565	17.4418	16.4233	18.4603
ostta07g02230	8.71723	8.71723	8.71723	13.9643	13.9367	13.9505	8.71723	8.71723	8.71723	8.71723	8.71723	8.71723	8.71723	8.71723	8.71723	8.71723	8.71723	8.71723
ostta07g02240	18.0307	17.8359	17.9063	18.2005	17.2267	17.9146	18.1554	17.6844	17.9346	18.577	18.3906	17.6288	18.4194	17.0406	17.5359	18.1832	17.5656	17.9063
ostta07g02250	20.6771	21.475	20.9992	20.8683	21.361	19.8903	19.8674	19.9975	21.5868	20.0877	21.396	19.8052	20.7091	21.0105	20.6384	20.2306	20.2186	20.9992
ostta07g02260	13.3489	14.8963	14.1226	8.71723	8.71723	8.71723	8.71723	8.71723	8.71723	15.7228	15.2109	15.4668	16.5104	15.931	15.8321	16.7651	17.1669	16.966
ostta07g02270	17.7716	18.365	17.3846	16.6637	17.4336	17.0486	16.7182	17.002	16.0645	17.5365	18.0199	17.7782	17.0767	17.0158	16.9244	16.4618	17.2661	17.3846
ostta07g02290	17.4912	17.4285	17.2415	16.211	18.1961	16.812	15.1134	15.0074	17.2812	17.9722	17.0941	17.055	17.0753	17.0753	17.0753	17.2415	17.2415	17.2415
ostta07g02310	21.7611	21.4099	21.6424	21.7983	21.6056	21.9629	21.6393	21.2992	21.9947	20.6859	21.2772	21.4071	21.5143	21.7911	21.3292	21.345	21.8293	21.6424
ostta07g02330	20.4997	20.7101	19.8696	20.2667	20.4209	19.9677	20.2838	20.3793	19.9094	20.9149	20.4672	19.7584	20.3843	20.0802	19.9202	20.1995	20.5166	19.8696
ostta07g02340	8.71723	8.71723	8.71723	8.71723	8.71723	8.71723	8.71723	8.71723	8.71723	14.7759	15.8004	14.8071	8.71723	8.71723	8.71723	8.71723	8.71723	8.71723
ostta07g02350	15.8417	15.0454	15.4446	15.7421	15.8362	16.1611	14.8215	15.5438	15.896	16.6553	16.6553	16.6553	16.2142	17.0238	15.882	15.9866	15.5747	15.4446
ostta07g02370	14.9859	16.0569	16.0619	15.8918	15.8918	15.8918	15.0189	15.2533	16.0527	15.8202	15.8202	15.8202	14.7026	14.9598	15.217	15.9999	15.938	16.0619
ostta07g02390	18.3634	18.3541	17.8457	18.4729	17.721	18.36	18.4694	18.3866	18.671	18.8393	18.4636	18.5048	18.4595	18.58	17.9072	18.8005	18.1615	17.8457
ostta07g02420	8.71723	8.71723	8.71723	8.71723	8.71723	8.71723	8.71723	8.71723	8.71723	8.71723	8.71723	8.71723	17.8597	17.8597	17.8597	16.7518	16.7518	16.7518
ostta07g02440	17.657	17.8462	16.1791	17.7317	17.7522	16.4354	18.5466	17.8294	16.3042	18.0559	17.5949	15.6947	17.9367	17.0149	15.5096	16.6518	17.3149	16.1791
ostta07g02470	17.3306	17.9232	18.0934	18.6934	19.1706	18.0836	18.993	18.4965	19.6447	19.5989	19.2947	18.4698	16.3737	19.5989	18.4287	19.2255	15.7845	18.0934
ostta07g02500	17.1047	17.2336	17.5646	17.5601	17.0988	18.0692	17.4388	16.6965	16.1021	16.6504	17.2689	17.8675	17.046	17.0802	17.3157	16.44	16.4412	17.5646
ostta07g02550	17.1103	18.2956	17.9523	8.71723	8.71723	8.71723	8.71723	8.71723	8.71723	16.9324	16.9324	16.9324	17.5048	17.7115	17.9183	17.9269	17.9015	17.9523
ostta07g02570	15.5347	15.5347	15.5347	16.9047	16.9047	16.9047	17.4963	19.0532	18.2748	17.4914	17.4914	17.4914	16.708	16.708	16.708	15.5347	15.5347	15.5347
ostta07g02590	22.5647	21.5332	22.6293	22.0983	21.5811	22.4044	22.3852	22.2646	22.3972	20.635	21.0977	22.5938	22.3243	21.8689	22.7164	22.1547	21.6935	22.6293
ostta07g02600	14.2314	14.2314	14.2314	14.3149	14.3149	14.3149	11.8703	11.8703	11.8703	12.4869	12.4869	12.4869	13.1034	13.1034	13.1034	14.1478	14.1478	14.1478
ostta07g02640	17.2424	17.7745	16.8827	17.3348	18.1588	17.2733	17.0611	17.2659	17.4173	17.3732	15.9797	16.8985	17.1732	17.4491	17.0082	17.4068	17.7466	16.8827
ostta07g02660	18.6955	18.6247	18.2351	17.2766	17.0308	18.0647	15.562	15.7519	17.9313	18.1472	18.1472	18.1472	18.0303	18.1554	17.3111	18.1042	18.7278	18.2351
ostta07g02710	19.9278	19.3776	19.3097	19.1289	18.5707	18.8219	18.6882	18.2295	18.4408	19.4235	18.3114	19.302	20.0881	18.9374	19.6318	19.6054	19.9658	19.3097
ostta07g02720	19.409	19.5921	19.0892	19.2911	19.3349	19.2539	19.2785	19.2317	19.3399	19.979	19.2641	19.0386	19.1062	19.7103	18.9375	19.7634	19.6373	19.0892
ostta07g02750	16.6135	15.5476	16.4268	16.1866	16.1866	16.1866	16.3412	16.3412	16.3412	17.13	16.1273	16.3101	16.8167	16.4611	16.1055	16.6328	16.8389	16.4268
ostta07g02760	8.71723	8.71723	8.71723	14.6045	14.6045	14.6045	8.71723	8.71723	8.71723	8.71723	8.71723	8.71723	8.71723	8.71723	8.71723	8.71723	8.71723	8.71723
ostta07g02770	18.6718	18.5198	19.1776	19.9084	19.6357	18.9372	19.8126	19.9352	19.372	17.3393	18.52	19.2418	19.0238	19.558	19.154	19.1022	18.8728	19.1776
ostta07g02780	21.2128	21.3212	21.4451	21.1583	21.3099	21.3843	21.2983	21.0535	21.3232	21.4681	21.4806	21.1172	21.5041	21.3192	21.135	21.2999	21.4326	21.4451
ostta07g02810	21.1407	20.9494	21.4532	21.2858	20.6806	21.4676	21.5306	21.5463	21.6092	20.6401	19.9419	21.5815	21.4787	21.2035	21.5024	21.1012	21.5336	21.4532
ostta07g02820	21.9417	21.5967	21.6246	21.6686	21.8179	21.5819	21.8785	21.6663	21.4943	19.4105	20.3544	21.4507	21.8802	21.5075	21.6294	21.6341	21.5461	21.6246
ostta07g02840	20.5489	20.8699	19.8963	20.6085	20.3791	20.0514	20.2735	20.5048	19.9588	20.8315	20.7367	20.0793	20.4942	20.5134	19.8088	20.563	20.6349	19.8963
ostta07g02855	17.9418	17.6533	17.7733	17.9678	18.7646	16.2537	16.9793	17.1448	17.9267	18.6542	17.0865	16.7725	17.0543	17.5778	14.6177	17.2326	17.5675	17.7733
ostta07g02890	20.7113	21.219	20.5808	20.8939	21.0859	20.5372	20.7893	20.9988	20.5231	21.3554	20.9109	20.3	20.7681	20.6678	20.3916	20.6166	21.1317	20.5808
ostta07g02930	18.4459	18.4459	18.4459	18.29	18.3107	17.9005	18.4738	18.261	18.0103	18.2942	17.3311	18.5207	16.0971	18.3172	18.4208	18.118	18.2103	18.4459
ostta07g02970	19.2573	19.3891	19.8709	19.2656	19.1913	17.166	19.4417	19.6696	18.5196	20.0232	19.6829	18.9024	19.483	19.3103	18.6652	19.5819	19.1071	19.8709
ostta07g03000	17.6583	16.1765	14.0962	17.8366	16.7352	15.4168	16.2008	16.7409	16.4708	16.7656	18.1673	16.1616	17.9269	15.9443	13.5425	16.3524	16.9756	14.0962
ostta07g03060	18.6851	18.7622	18.2518	18.7733	19.5912	17.3018	18.338	18.3503	18.5788	18.3067	18.3067	18.3067	18.1637	17.6161	18.1517	17.7937	17.9816	18.2518
ostta07g03070	22.7352	22.6453	22.4121	22.4819	22.308	22.108	22.7012	22.8763	22.3233	21.9682	22.226	22.6893	22.9236	22.5799	22.5785	22.5351	22.4567	22.4121
ostta07g03130	20.9414	21.2675	20.7038	20.8697	20.8901	20.4782	20.8578	20.7863	20.4641	21.3633	21.015	20.5546	21.0431	20.6876	20.6518	20.7288	20.8216	20.7038
ostta07g03140	17.5262	17.2462	16.4568	17.2661	17.14	16.1013	17.406	16.5157	16.9609	17.9	17.7462	17.8231	17.693	17.3732	17.5331	17.6224	16.7462	16.4568
ostta07g03160	19.1788	19.7111	17.8234	19.1752	19.4756	19.0228	19.1659	19.2695	19.0237	18.3839	18.831	18.8495	19.2608	19.2346	18.8823	19.0394	19.1511	17.8234
ostta07g03170	16.2023	16.6511	16.4267	15.8769	14.936	15.3797	16.1533	14.8099	14.0347	15.7372	15.7372	15.7372	16.475	16.475	16.475	15.9828	15.9828	15.9828
ostta07g03200	8.71723	8.71723	8.71723	14.1912	14.1912	14.1912	14.0631	14.0631	14.0631	8.71723	8.71723	8.71723	8.71723	8.71723	8.71723	8.71723	8.71723	8.71723
ostta07g03230	20.1369	19.9599	20.7709	20.1983	20.0893	20.6261	19.797	20.296	20.4139	16.9903	20.3133	20.7198	19.9032	20.8299	20.8358	20.2659	20.7438	20.7709
ostta07g03330	19.0913	19.2034	18.3282	18.8791	18.9651	18.8402	18.9638	18.9222	19.2347	18.4506	18.4276	18.1676	19.1194	16.1328	18.0085	17.318	18.8923	18.3282
ostta07g03340	17.5203	16.6258	17.3075	18.6139	18.6139	18.6139	17.2458	18.1948	17.9546	16.7585	16.7585	16.7585	14.2242	18.1602	16.8744	17.5591	12.2086	17.3075
ostta07g03360	16.7216	15.5175	16.1195	16.0522	14.5343	15.9111	15.3658	16.2619	15.8138	14.0144	18.5337	16.6705	15.4996	17.5302	16.3943	16.7386	16.9081	16.8233
ostta07g03380	24.2687	23.3554	24.394	24.2041	23.4391	24.4166	24.2003	23.4605	24.1824	23.3763	23.2847	23.9832	24.4171	23.789	24.1483	24.2657	24.0273	24.394
ostta07g03400	16.4843	16.7393	17.7626	16.9491	15.0996	17.4052	16.4828	14.6071	17.3656	18.2171	13.7549	17.9395	17.0896	15.4315	18.2746	15.7031	16.7342	17.7626
ostta07g03420	20.1236	20.1547	19.7566	20.1242	19.9606	19.686	19.7525	19.7121	19.7484	17.4708	17.9697	19.5335	20.4287	19.7617	18.5974	20.088	20.1222	19.7566
ostta07g03440	15.6206	16.3927	18.9225	17.5935	17.5935	17.5935	17.9532	18.2805	18.3912	21.2098	20.739	20.2042	20.7838	18.4987	20.3642	18.9839	21.1256	18.9225
ostta07g03470	19.7606	20.0873	19.9806	17.8871	16.3502	19.6248	19.8907	20.1778	19.7301	18.2029	17.9639	19.614	19.7316	19.8094	19.9406	19.8015	19.3068	19.9806
ostta07g03480	17.2596	17.2596	17.2596	17.7057	17.7057	17.7057	17.3174	17.3174	17.3174	17.4792	17.5177	17.4984	17.379	17.379	17.379	17.2596	17.2596	17.2596
ostta07g03550	17.5917	17.3412	16.6374	16.2703	16.674	19.6768	16.9464	17.1453	18.9088	17.1499	17.5262	16.3573	14.13	17.042	17.7769	17.1849	15.3102	16.6374
ostta07g03570	18.6864	18.1733	18.784	17.8671	17.7684	18.8447	18.5899	18.3159	18.8904	15.5397	17.2802	18.7261	17.2099	18.6184	19.0065	18.5032	17.8819	18.784
ostta07g03610	18.0324	19.1573	18.5424	17.7067	18.9134	18.255	17.9071	18.5924	18.2193	18.5559	18.1891	18.3223	18.3464	18.7854	18.5659	18.4064	18.5462	18.5424
ostta07g03620	16.5601	15.4601	16.0618	15.8222	15.4779	15.6501	15.8759	15.8759	15.8759	17.0237	15.9011	15.3804	16.4961	16.1753	15.8544	16.4876	16.9133	16.0618
ostta07g03790	19.2429	19.696	19.2419	19.0869	19.051	18.9407	19.1154	18.7292	18.6662	19.1682	19.758	18.6978	18.7983	15.9367	19.1606	16.8274	18.5938	19.2419
ostta07g03800	20.1085	19.696	19.8898	20.0797	19.9026	19.9394	20.1339	19.9484	20.0056	20.2866	19.6508	19.728	20.3737	19.5727	19.7551	19.9146	19.704	19.8898
ostta07g03820	22.3707	22.1627	22.3515	22.5123	22.3425	22.6558	22.6189	22.3783	22.5585	22.2762	22.4608	22.3955	22.581	22.4727	22.2956	22.3388	22.5186	22.3515
ostta07g03880	16.8328	19.137	20.6888	18.969	19.9194	21.3121	18.3265	21.1518	21.0839	19.7527	19.4898	21.0961	18.4407	20.687	21.0667	17.4196	20.1726	20.6888
ostta07g03900	17.3865	17.9526	15.64	17.2886	16.8737	15.748	17.6744	17.3896	17.6165	17.9855	17.8807	17.6028	16.3667	17.5911	15.411	16.9657	16.4326	15.64
ostta07g03910	20.4653	20.7828	20.0583	20.3285	20.5482	19.6989	20.2057	20.1454	19.3635	20.6987	20.5398	19.8863	20.5859	19.3522	19.484	19.7472	20.4584	20.0583
ostta07g03960	16.3106	16.4846	16.7177	16.2198	14.8354	17.065	16.5213	15.1106	17.1161	16.5346	16.5346	16.5346	15.8527	15.6379	16.4103	16.5162	15.6616	16.7177
ostta07g03980	19.6485	20.1922	19.5872	19.7102	19.8181	19.8181	19.3765	19.058	19.8548	20.2572	19.1862	20.5238	19.884	18.828	19.6696	19.2692	20.0085	19.5872
ostta07g04000	18.2477	18.2311	17.9636	18.4466	18.5092	18.1374	17.6764	17.7349	17.5136	19.3241	18.8733	17.7381	17.6584	18.4151	17.6276	18.1626	18.1434	17.9636
ostta07g04010	19.4269	19.6568	19.219	19.1607	19.8181	19.2117	19.3395	19.2887	19.2076	19.3181	19.9895	19.1112	19.7357	19.1292	19.0553	19.4466	19.6023	19.219
ostta07g04040	8.71723	8.71723	8.71723	15.0077	16.0567	15.5322	8.71723	8.71723	8.71723	8.71723	8.71723	8.71723	15.596	15.596	15.596	8.71723	8.71723	8.71723
ostta07g04060	16.9297	17.071	17.0004	16.9596	17.21	17.0848	17.193	17.7068	17.4499	8.71723	8.71723	8.71723	8.71723	8.71723	8.71723	8.71723	8.71723	8.71723
ostta07g04090	17.6401	16.6101	18.1337	17.7719	16.2443	17.8793	17.2715	16.6555	17.8245	18.3705	17.3819	17.82	17.9996	16.4212	17.7664	17.7898	17.1713	18.1337
ostta07g04100	8.71723	8.71723	8.71723	8.71723	8.71723	8.71723	8.71723	8.71723	8.71723	8.71723	8.71723	8.71723	16.0815	16.0815	16.0815	15.2011	15.2011	15.2011
ostta07g04120	17.243	17.8248	14.21	15.603	14.6344	15.4142	17.2435	16.5421	16.8928	15.7768	15.7768	15.7768	14.6608	14.6608	14.6608	14.8297	15.4495	14.21
ostta07g04140	18.8781	18.4303	18.6123	19.2239	17.8657	18.3967	19.1774	18.5939	15.7517	18.7189	18.568	17.9473	19.3499	19.0419	18.6437	19.4182	18.8124	18.6123
ostta07g04150	19.0353	19.3565	17.8044	19.0827	19.6615	19.2921	18.5481	18.3367	18.8725	18.9715	18.9719	18.5927	19.1187	19.2063	19.1927	18.7385	18.8149	17.8044
ostta07g04160	19.6483	19.9309	19.5873	19.016	19.0036	19.8675	19.7273	20.3922	19.9968	17.7839	19.5159	19.9298	19.3183	20.212	19.9658	19.7441	19.7357	19.5873
ostta07g04200	20.106	20.455	20.1266	20.4041	20.3547	19.7511	19.6696	20.5482	19.8575	20.719	21.2153	20.1969	20.7164	20.3597	20.2022	20.1721	20.4811	20.1266
ostta07g04220	8.71723	8.71723	8.71723	8.71723	8.71723	8.71723	8.71723	8.71723	8.71723	8.71723	8.71723	8.71723	17.5482	17.5482	17.5482	8.71723	8.71723	8.71723
ostta07g04240	18.4376	18.2597	18.3352	17.8549	17.5384	18.2569	18.1795	18.9875	17.8758	15.7029	18.2306	18.5995	18.8261	19.0887	18.3994	18.7351	17.9746	18.3352
ostta07g04260	22.4578	21.801	22.2905	22.3155	21.6822	21.9959	22.1493	21.7176	21.5767	22.1544	21.7537	21.9187	22.3556	21.5578	22.1674	22.4341	22.0113	22.2905
ostta07g04290	21.0287	20.9789	20.597	20.8269	20.3056	20.7835	20.6716	20.2125	20.2557	21.4335	20.8113	20.3416	20.8438	20.597	20.5694	21.0003	20.73	20.597
ostta07g04300	17.0581	16.7351	16.9359	17.0239	16.2151	16.758	16.5333	17.15	16.9458	16.9644	16.9644	16.9644	17.1952	15.9983	16.9562	17.1725	16.3593	16.9359
ostta07g04330	19.8485	18.9067	20.5232	20.3811	20.5549	20.7161	19.8098	19.4639	20.5961	21.1129	20.125	20.3982	19.9834	19.9874	20.1634	20.1606	19.9289	20.5232
ostta07g04350	17.0719	18.2936	16.8907	17.3725	17.4992	15.66	14.4106	14.4986	14.4546	15.3913	15.3913	15.3913	17.6722	15.8351	17.3431	16.7969	18.224	16.8907
ostta07g04360	16.3813	16.3813	16.3813	16.6902	16.6902	16.6902	16.3274	16.3274	16.3274	16.2189	16.2189	16.2189	16.574	16.574	16.574	16.3813	16.3813	16.3813
ostta07g04370	24.8391	24.6157	25.0513	25.0592	24.7801	25.2712	25.0542	24.7725	25.2494	25.5547	24.677	24.9994	25.1432	24.6796	25.084	24.9948	24.9372	25.0513
ostta07g04390	19.7965	19.7257	19.7469	19.2563	19.2473	19.7344	19.6919	19.7016	19.45	19.0551	18.7438	19.826	19.5426	18.9466	19.5732	19.0395	19.4665	19.7469
ostta07g04410	21.731	21.8929	21.2042	21.7389	21.9006	21.6198	21.9886	21.6721	21.8063	21.82	21.5606	21.0528	21.9727	21.9644	21.1334	21.7387	21.5834	21.2042
ostta07g04440	8.71723	8.71723	8.71723	8.71723	8.71723	8.71723	8.71723	8.71723	8.71723	8.71723	8.71723	8.71723	16.5932	16.5932	16.5932	8.71723	8.71723	8.71723
ostta07g04460	21.1839	20.7718	20.8167	21.2534	21.5268	20.8483	21.4428	21.1543	21.0663	21.5861	21.6074	20.9396	21.0117	20.9725	20.6701	21.0119	21.1697	20.8167
ostta07g04470	20.2803	20.6853	20.4653	20.7088	21.4809	20.3169	21.0598	21.0056	20.7142	19.4879	20.8965	20.8243	20.2642	20.3077	20.4495	20.2954	21.1284	20.4653
ostta07g04500	8.71723	8.71723	8.71723	16.9367	16.9367	16.9367	8.71723	8.71723	8.71723	8.71723	8.71723	8.71723	8.71723	8.71723	8.71723	8.71723	8.71723	8.71723
ostta07g04530	22.1626	22.7405	21.9047	23.3051	23.7394	23.4944	23.4346	23.8873	23.7466	23.6881	23.3958	22.8081	22.5416	23.4199	22.0911	22.225	22.7909	21.9047
ostta07g04570	18.473	18.1364	17.4396	18.2943	17.2965	17.4852	18.2842	18.112	17.3847	15.3837	16.3686	17.2271	18.3208	18.0414	18.0245	18.2042	17.5476	17.4396
ostta07g04580	18.9184	18.6929	17.2029	18.178	18.7153	17.0219	18.0253	17.6817	16.4867	17.8794	17.0546	16.2051	17.9606	16.914	16.9	17.1033	18.0908	17.2029
ostta07g04620	21.1054	21.4237	20.0481	20.812	21.076	20.3015	20.9221	20.9646	20.2619	21.3279	20.9915	19.8894	21.0839	20.4208	20.5963	20.5298	21.1053	20.0481
ostta07g04670	15.4855	15.7836	15.6346	15.5041	15.4065	15.4553	14.6028	15.3494	14.9761	15.1149	15.1149	15.1149	15.7516	14.7557	15.2536	14.9195	14.6735	14.7965
ostta07g04680	21.0683	20.9797	20.9809	20.933	21.1281	20.8017	20.8881	20.7157	20.7297	20.8084	21.0582	20.8405	21.0305	20.9186	21.0199	20.8179	21.2832	20.9809
ostta07g04690	18.3455	18.2238	18.0519	17.8294	18.3029	18.2913	17.5736	17.7355	17.8366	18.2634	16.5206	18.1003	17.8956	17.7417	18.0081	18.4049	18.0532	18.0519
ostta07g04750	15.4958	15.3873	15.4416	15.5836	15.0315	15.3076	15.694	16.0407	15.8674	15.5021	15.5021	15.5021	16.1753	14.0984	15.1369	15.1943	15.2181	15.2062
ostta08g00010	17.6362	16.2483	17.8328	17.7171	18.118	17.5232	17.6842	17.5861	17.6708	18.3206	18.4242	17.8401	16.2374	17.0711	17.9048	17.7851	17.7373	17.8328
ostta08g00030	24.0614	24.0782	23.0013	24.1142	24.1814	21.9024	24.1991	24.0269	21.9184	24.4232	24.3648	23.4342	24.0361	23.1915	23.1335	24.0441	24.5633	23.0013
ostta08g00050	15.7927	14.9492	15.371	8.71723	8.71723	8.71723	8.71723	8.71723	8.71723	8.71723	8.71723	8.71723	14.4823	14.4823	14.4823	14.9267	14.9267	14.9267
ostta08g00060	18.8522	16.2357	20.2271	17.2981	17.631	20.2191	18.5063	15.3543	19.9439	20.0868	20.0868	20.0868	18.5887	17.0332	20.649	18.5861	16.7433	20.2271
ostta08g00100	18.7271	17.1056	18.5729	18.1579	18.6224	18.2765	17.8474	18.4149	17.9847	19.5996	19.0037	18.6551	19.0571	17.3069	18.8327	17.6254	18.8632	18.5729
ostta08g00110	18.2066	17.4377	17.8305	17.4757	17.8394	17.5859	18.0089	18.2231	17.999	18.1342	17.5414	16.6679	17.8397	17.2778	16.89	17.7099	18.0827	17.8305
ostta08g00140	16.9176	17.3011	17.2293	16.8893	16.2983	16.9885	16.8306	16.8213	16.9947	17.0402	17.0402	17.0402	15.9168	16.4286	16.9511	16.9977	17.0561	17.2293
ostta08g00150	19.7107	19.9255	20.1105	20.2264	20.3338	20.6116	20.5383	20.4688	21.1134	20.9397	20.2657	19.5589	20.1644	20.0927	19.3702	19.62	20.0733	20.1105
ostta08g00160	19.6699	20.1492	19.5378	19.6061	19.8122	19.5383	19.4315	19.5321	19.117	20.2695	19.8026	19.301	19.4221	19.2471	19.6768	19.2987	20.2373	19.5378
ostta08g00190	15.8852	16.3701	16.1276	16.1755	16.9588	16.5672	16.2835	16.3068	16.2951	8.71723	8.71723	8.71723	8.71723	8.71723	8.71723	8.71723	8.71723	8.71723
ostta08g00260	18.9738	19.263	18.6436	18.485	18.4017	19.0752	18.3509	18.7877	18.9242	18.8199	18.8199	18.8199	16.968	18.8348	18.6465	18.7597	17.4478	18.6436
ostta08g00300	18.1363	18.5632	17.8957	18.5836	17.858	17.2928	18.7244	18.6189	17.7375	15.3203	18.1239	17.7828	17.9016	18.1035	17.5972	18.3468	17.3634	17.8957
ostta08g00310	17.8206	18.1093	19.4828	18.353	18.6714	18.6647	19.0325	19.0325	19.0325	19.5532	18.1137	19.3041	17.868	18.6636	17.511	18.4116	19.263	19.4828
ostta08g00410	20.4975	20.6531	20.1086	19.9765	19.6336	20.6144	20.534	20.4715	20.4059	20.9625	20.4988	19.9037	20.5499	20.3724	19.8547	20.1047	20.5893	20.1086
ostta08g00460	15.0068	13.5482	16.323	15.5567	13.8858	15.9843	15.882	15.1055	16.6969	15.0645	15.0645	15.0645	14.2873	14.1812	14.2342	15.79	12.7516	16.323
ostta08g00470	16.6592	15.9779	16.3186	16.0915	15.5743	16.1311	15.6192	15.6192	15.6192	15.4339	15.3762	15.1081	16.5216	16.3132	16.4174	16.4487	15.2125	15.8306
ostta08g00480	19.9013	20.6151	20.8191	20.0471	20.8043	20.9039	19.4988	20.301	20.5264	20.9589	20.5146	20.3147	19.5832	20.2319	20.6943	20.0749	20.4818	20.8191
ostta08g00510	15.2597	15.2597	15.2597	15.7364	15.7364	15.7364	15.6148	15.6148	15.6148	15.4865	15.4865	15.4865	15.3582	15.6295	15.0869	15.147	15.2033	15.2597
ostta08g00560	15.189	14.4621	15.3438	8.71723	8.71723	8.71723	8.71723	8.71723	8.71723	16.8206	16.8206	16.8206	17.7285	15.2247	16.751	16.3521	16.8224	15.3438
ostta08g00570	8.71723	8.71723	8.71723	8.71723	8.71723	8.71723	8.71723	8.71723	8.71723	8.71723	8.71723	8.71723	15.9633	15.9633	15.9633	16.1888	16.1888	16.1888
ostta08g00620	16.0454	16.3599	16.2027	15.5297	15.5297	15.5297	15.6686	14.0449	14.8568	15.6773	14.2148	14.9461	15.973	15.6548	15.8139	16.3439	14.829	15.5865
ostta08g00630	19.0197	17.7346	18.735	17.8499	16.8012	18.8058	18.9187	18.9617	17.189	16.2952	17.4148	17.9356	18.7738	18.8066	18.6909	19.0973	17.4378	18.735
ostta08g00700	8.71723	8.71723	8.71723	15.2321	15.2321	15.2321	8.71723	8.71723	8.71723	8.71723	8.71723	8.71723	8.71723	8.71723	8.71723	8.71723	8.71723	8.71723
ostta08g00710	16.6839	16.7135	17.5885	15.855	16.2249	15.0605	14.9003	15.1226	15.3042	18.3467	18.2997	17.4558	18.1387	16.487	18.0694	17.3218	18.4417	17.5885
ostta08g00720	15.0887	15.0887	15.0887	15.5338	15.5338	15.5338	15.4376	15.4376	15.4376	14.3224	14.3224	14.3224	14.4996	15.8133	14.8903	14.8306	15.5662	15.0887
ostta08g00740	14.8241	14.8241	14.8241	13.8057	13.8057	13.8057	15.9557	15.8325	15.117	16.3107	16.842	16.5763	16.2372	16.2372	16.2372	15.8425	15.8425	15.8425
ostta08g00750	10.1939	14.0841	11.716	10.3311	10.3311	10.3311	10.8103	10.8103	10.8103	11.5558	11.5558	11.5558	11.6359	11.6359	11.6359	11.716	11.716	11.716
ostta08g00780	14.5929	16.0539	13.4881	13.0416	12.6536	14.5209	13.2246	15.3966	13.2144	13.7475	13.7475	13.7475	13.5886	13.5107	13.5497	14.483	13.6728	13.4881
ostta08g00800	18.6246	18.8953	18.3632	19.0788	18.941	16.827	19.4311	18.3055	19.1451	19.2227	19.2306	18.7581	17.2325	19.1068	18.5277	19.8668	18.5313	18.3632
ostta08g00830	17.7662	17.6489	17.5633	17.0756	17.0756	17.0756	16.8576	16.6369	16.2262	19.3103	18.8203	17.7951	18.2951	18.0653	17.8354	17.5944	17.6256	17.5633
ostta08g00840	22.2113	21.6346	21.3255	21.6231	20.8846	21.1527	21.9671	22.1734	20.8301	20.3276	20.2919	21.278	21.8133	21.6977	21.2346	22.1396	21.5581	21.3255
ostta08g00850	15.8589	15.8589	15.8589	15.3168	16.2053	17.2732	17.1603	16.8257	18.241	16.4831	17.1219	16.8025	16.5776	16.5776	16.5776	15.3355	15.5972	15.8589
ostta08g00880	20.3136	19.6361	20.3633	20.4433	20.0831	20.345	20.1735	19.07	18.9512	20.8533	19.8908	18.9539	19.4041	19.5032	20.3642	20.2721	19.399	20.3633
ostta08g00920	17.2273	17.3151	15.2348	15.6898	14.9626	17.1803	15.3142	16.1201	17.1614	13.7206	16.9752	16.7248	16.7841	16.0331	17.4029	16.4029	17.1846	15.2348
ostta08g00930	21.4003	21.2402	20.8896	21.2679	21.3126	20.9452	21.3137	21.2968	20.8907	20.0289	21.1393	20.9883	21.2167	21.2366	20.7759	21.3652	21.1709	20.8896
ostta08g00940	19.9606	19.1131	20.1438	19.8291	19.3491	20.3538	19.9058	19.126	20.1212	18.9299	18.2299	19.8019	19.601	19.2382	19.9633	19.7402	19.1343	20.1438
ostta08g00970	17.7031	16.4737	15.6279	18.0968	16.4127	15.1618	18.1578	17.8475	18.0026	16.6555	15.95	16.4781	18.1569	17.5845	17.8707	18.1376	18.3252	15.6279
ostta08g00980	21.5974	21.6791	21.2481	21.5237	21.6241	21.4742	21.4812	21.3246	21.3329	21.5043	21.5338	21.0318	21.435	21.2363	21.1103	21.3726	21.3596	21.2481
ostta08g01070	20.1653	20.3051	20.2529	20.1499	20.3413	19.9822	20.1243	19.9135	19.2376	20.0857	20.8443	19.946	20.4007	20.123	19.9458	20.0806	20.2117	20.2529
ostta08g01080	20.6429	20.8396	20.1497	20.376	20.4056	19.9448	20.5343	20.3927	19.72	20.7872	20.3281	19.7609	20.3986	20.3277	19.831	20.6285	20.5985	20.1497
ostta08g01130	20.5188	19.4656	20.539	19.9544	17.9909	20.5395	19.9439	20.2562	20.0199	18.4532	18.966	20.5454	20.1062	20.4637	20.7354	20.8994	19.7045	20.539
ostta08g01180	19.5008	18.9176	19.5185	19.6575	19.0437	20.1433	19.2187	19.1141	20.1383	20.1007	19.6611	19.4225	19.3091	19.3248	19.559	19.4811	19.4337	19.5185
ostta08g01190	16.8279	17.6325	16.9357	16.8174	17.7228	16.8695	16.8805	17.0479	16.9526	17.1977	17.304	17.2509	17.1222	16.9032	16.8112	16.8196	17.1129	16.9357
ostta08g01200	14.1628	16.3599	15.2614	8.71723	8.71723	8.71723	8.71723	8.71723	8.71723	8.71723	8.71723	8.71723	8.71723	8.71723	8.71723	8.71723	8.71723	8.71723
ostta08g01220	15.8485	17.2746	15.7693	14.6464	13.3951	15.4237	12.8933	15.7544	15.6742	14.7829	17.083	15.933	16.582	15.4205	16.4558	13.5939	16.5103	15.7693
ostta08g01270	19.0051	18.5974	17.4573	17.5009	18.133	17.7119	17.0545	16.3874	18.2489	18.7327	18.2642	17.7013	18.4442	17.5731	18.0087	18.145	17.9522	17.4573
ostta08g01280	19.0625	19.0553	17.4652	18.8722	18.7625	18.2532	16.3498	15.4519	17.3294	17.2518	18.0193	17.8916	19.5716	18.4364	17.4779	19.0775	19.1689	17.4652
ostta08g01290	18.2709	17.7237	17.6343	18.2156	18.5832	17.6257	18.0686	18.0835	17.3212	18.5232	17.6582	17.3327	18.009	17.3929	17.518	17.2738	18.0096	17.6343
ostta08g01330	22.0902	22.3699	21.4541	21.6738	22.1113	21.3045	21.6221	21.3944	21.0833	20.096	21.8458	21.1578	21.9966	21.6179	21.4291	21.8888	22.042	21.4541
ostta08g01360	17.2067	17.2067	17.2067	17.6871	17.6871	17.6871	17.1909	17.1909	17.1909	17.4964	15.8929	16.6947	17.1121	17.1121	17.1121	17.2067	17.2067	17.2067
ostta08g01410	20.8678	20.8766	20.8481	20.8898	20.6565	20.6673	20.6516	20.2286	20.5793	21.3222	20.6709	20.5216	21.0361	20.6841	20.7859	20.8636	20.8359	20.8481
ostta08g01480	17.2976	17.9564	16.885	18.9067	18.9153	18.6573	17.407	17.4734	17.328	18.2585	17.0028	17.0833	17.9174	16.2275	16.6871	14.5741	17.897	16.885
ostta08g01550	17.8542	18.0091	17.8941	17.754	17.9259	18.0409	17.7927	17.4563	17.4512	18.2037	18.6618	17.4458	18.0985	17.4977	17.9613	17.5748	17.7945	17.8941
ostta08g01560	18.2109	18.2266	19.0097	18.728	18.5074	18.3768	18.8325	18.6316	18.5503	16.771	17.0181	18.4462	18.3836	17.8126	18.7136	17.974	18.0593	19.0097
ostta08g01570	20.7137	20.3068	19.9663	20.5506	20.1557	20.1837	20.4823	20.6176	20.2785	19.5734	19.7835	20.1906	20.477	20.4454	20.0636	20.3452	20.5352	19.9663
ostta08g01610	16.9121	16.7615	17.1305	14.4087	16.2656	18.0617	16.8503	16.9823	18.1055	15.9353	17.1593	16.5473	17.8046	17.8046	17.8046	17.1305	17.1305	17.1305
ostta08g01650	18.283	16.3168	18.7084	18.5754	18.5754	18.5754	18.854	18.854	18.854	18.4932	18.4932	18.4932	17.3345	15.7233	18.9458	17.703	18.2057	18.7084
ostta08g01740	20.2849	19.5256	20.4878	20.2444	19.9094	20.5796	20.0662	19.7174	20.4811	19.5285	20.1928	20.4822	20.2095	19.8656	20.3442	20.2073	20.0078	20.4878
ostta08g01760	16.8427	14.8729	18.375	18.4628	20.3077	18.0466	16.6042	14.6092	18.118	17.5124	17.5124	17.5124	17.0944	19.1208	20.139	18.475	16.8282	18.375
ostta08g01800	8.71723	8.71723	8.71723	8.71723	8.71723	8.71723	8.71723	8.71723	8.71723	8.71723	8.71723	8.71723	16.6918	16.6918	16.6918	8.71723	8.71723	8.71723
ostta08g01840	19.7561	19.7561	19.7561	18.7228	18.7228	18.7228	18.4214	18.4214	18.4214	20.0444	20.0444	20.0444	20.8479	20.8479	20.8479	19.7561	19.7561	19.7561
ostta08g01850	20.7087	21.6438	19.4677	19.7189	19.7293	19.3192	19.8508	20.9136	18.9849	19.7992	20.5676	18.8086	20.0605	19.5237	19.2397	19.6772	20.0123	19.4677
ostta08g01890	19.4537	19.7275	19.7092	19.8094	19.693	20.9967	19.9134	20.2233	21.0237	19.131	19.3695	19.8305	19.5461	20.3885	19.4865	19.521	19.385	19.7092
ostta08g01895	18.452	18.4762	19.6866	18.7734	17.6971	20.0513	18.8133	19.6754	20.0398	19.007	18.4755	19.7055	18.9412	18.2275	19.9581	18.1526	18.2854	19.6866
ostta08g01940	15.8209	15.8209	15.8209	17.5849	17.5849	17.5849	18.313	18.313	18.313	16.0934	17.3889	13.4517	14.7577	14.7577	14.7577	15.8209	15.8209	15.8209
ostta08g01950	13.6503	13.6503	13.6503	13.7533	13.7533	13.7533	14.4426	16.5626	13.8364	13.0949	13.0949	13.0949	13.2941	13.2941	13.2941	13.6503	13.6503	13.6503
ostta08g01970	18.187	18.2173	19.0362	18.8235	18.3712	19.4971	18.1452	17.7098	19.4154	19.2008	19.0304	18.6926	17.3639	18.4633	18.9041	18.6659	17.8527	19.0362
ostta08g02010	20.5313	20.8745	20.4546	20.4845	20.414	20.4751	20.5266	20.6779	20.5149	19.1471	18.511	19.9817	20.4811	19.9224	20.0953	19.3473	20.1337	20.4546
ostta08g02100	21.7156	21.8755	21.3622	21.7707	21.9708	21.1486	21.7385	21.9295	21.1955	21.4761	21.3153	21.427	21.5883	21.4327	21.3324	21.4752	21.5557	21.3622
ostta08g02210	18.2913	16.9016	17.2192	18.2588	17.2946	17.5073	17.7592	17.2945	17.5508	17.9862	17.3569	17.25	17.5661	17.5383	17.4328	17.5272	17.3729	17.2192
ostta08g02230	20.9747	20.7663	20.8489	20.7006	19.9143	20.6194	20.8583	20.8581	20.6125	19.7682	20.4541	21.0563	20.7373	20.5451	21.0902	20.6429	20.5274	20.8489
ostta08g02240	14.981	15.4452	15.2131	16.4342	16.4342	16.4342	15.2124	15.7053	15.4589	15.762	15.762	15.762	14.3424	14.3424	14.3424	15.8131	15.8131	15.8131
ostta08g02270	16.6833	16.444	16.5636	8.71723	8.71723	8.71723	8.71723	8.71723	8.71723	8.71723	8.71723	8.71723	8.71723	8.71723	8.71723	8.71723	8.71723	8.71723
ostta08g02290	18.7168	18.678	18.5878	16.0865	14.9585	18.4181	16.2965	17.0181	18.217	16.5805	17.4668	18.3783	18.4879	17.7431	18.6142	18.4382	18.5965	18.5878
ostta08g02330	16.747	16.8638	17.7149	18.0042	16.9785	17.4391	11.6695	14.5303	17.3511	18.6348	16.8706	17.3301	18.2801	17.8068	17.6553	18.1895	17.5078	17.7149
ostta08g02360	18.0552	17.1702	17.6662	17.911	16.792	18.7926	18.2173	17.7671	18.9254	17.8654	16.5545	18.1653	17.3098	16.0912	18.4087	17.1073	16.292	17.6662
ostta08g02430	19.5811	19.4087	19.9582	19.7474	20.0774	20.787	20.1698	20.3127	20.6946	18.6153	18.2069	20.5618	20.0261	20.7995	20.363	20.3487	19.2162	19.9582
ostta08g02440	18.651	15.4164	20.327	18.7612	15.7638	20.6345	18.6549	16.4963	20.6198	19.0861	16.1326	20.0662	18.614	15.5861	20.1189	18.6084	17.601	20.327
ostta08g02470	22.4118	22.7509	21.9206	22.2508	22.3977	21.9166	22.1863	22.2812	21.8883	22.3798	21.9902	21.7633	22.2452	22.0597	21.5861	22.1415	22.1803	21.9206
ostta08g02490	8.71723	8.71723	8.71723	8.71723	8.71723	8.71723	8.71723	8.71723	8.71723	15.4734	14.1669	12.7033	14.1658	14.1658	14.1658	8.71723	8.71723	8.71723
ostta08g02510	23.14	23.2283	23.0728	23.1477	23.0351	23.102	23.1263	22.6694	22.9629	23.2036	22.7342	22.7202	23.2866	22.8984	22.7735	23.1865	23.0936	23.0728
ostta08g02520	8.71723	8.71723	8.71723	8.71723	8.71723	8.71723	8.71723	8.71723	8.71723	16.1863	15.1184	15.6524	8.71723	8.71723	8.71723	8.71723	8.71723	8.71723
ostta08g02570	14.9649	15.0883	15.4887	16.0537	16.0537	16.0537	15.6693	15.6693	15.6693	15.5414	15.5414	15.5414	13.9329	15.1586	15.5353	15.3964	13.1922	15.4887
ostta08g02600	20.2266	19.3287	19.9191	20.0797	19.0067	20.1153	20.21	19.959	19.9853	17.8967	18.414	20.0721	20.3113	19.95	19.9507	20.1763	19.7811	19.9191
ostta08g02630	18.4908	18.8287	17.2504	17.8839	18.3746	16.1341	18.3769	18.3808	18.3789	17.8864	17.9645	17.3529	18.4882	18.2229	18.3762	18.0254	18.656	17.2504
ostta08g02640	8.71723	8.71723	8.71723	16.4137	16.7739	16.5938	16.3626	17.2801	14.919	8.71723	8.71723	8.71723	8.71723	8.71723	8.71723	8.71723	8.71723	8.71723
ostta08g02650	17.9291	18.3367	18.0842	18.0209	18.4121	18.303	17.9528	18.3659	18.2263	18.3331	18.2465	18.1508	18.293	17.6293	18.089	17.4123	18.2431	18.0842
ostta08g02670	15.5469	16.6663	17.1847	17.1819	17.1819	17.1819	15.3768	14.8251	17.3502	17.5711	17.3303	16.982	16.3241	16.3241	16.3241	17.238	17.2913	17.1847
ostta08g02690	20.1432	19.8652	20.9307	20.0727	20.5189	20.7209	20.0244	19.6397	20.5218	20.4228	19.9215	20.759	20.1389	20.3023	20.992	20.16	20.7757	20.9307
ostta08g02720	21.1462	21.2224	21.7628	21.2613	21.2186	21.6527	21.336	21.128	21.5717	20.9006	21.4824	21.5693	21.2462	20.8731	21.6194	20.9536	21.1771	21.7628
ostta08g02730	17.2583	18.2198	17.9522	17.3719	17.589	17.8724	17.485	17.7355	18.2484	17.6274	17.6274	17.6274	17.3243	17.3056	17.6241	17.2353	16.0666	17.9522
ostta08g02740	19.9348	18.1561	19.2904	18.5634	16.9531	19.2129	19.5567	18.9437	18.8333	15.183	15.9649	18.7251	19.7039	19.1602	18.666	19.7466	18.1103	19.2904
ostta08g02760	16.8861	17.139	18.2615	16.0589	16.583	18.1604	16.7639	17.0191	18.0997	16.6292	17.3918	18.0053	16.6291	17.2861	18.0746	16.8935	16.9321	18.2615
ostta08g02820	17.7495	17.2528	17.5012	17.4179	18.018	17.718	17.1799	17.1799	17.1799	17.7713	17.6495	17.7104	17.8641	16.0532	15.6438	16.8304	18.1367	17.4836
ostta08g02830	20.5514	20.4688	17.5236	19.9517	19.6411	18.0508	20.2807	20.6273	17.7632	19.4161	20.8146	17.2499	20.3631	20.8023	20.5827	20.615	19.6048	17.5236
ostta08g02840	8.71723	8.71723	8.71723	8.71723	8.71723	8.71723	13.7695	13.8564	13.813	11.3414	11.3414	11.3414	8.71723	8.71723	8.71723	8.71723	8.71723	8.71723
ostta08g02900	17.3793	17.6391	17.5092	16.0109	15.711	15.3843	16.7234	16.9119	14.9311	16.7012	16.7012	16.7012	17.6689	16.7583	17.2136	16.7835	17.0958	16.9396
ostta08g02920	19.6791	19.372	18.9774	19.8161	19.2671	19.0827	19.6691	19.5597	18.6358	15.7484	18.6329	19.0604	20.1594	19.4281	18.3654	19.6316	19.7501	18.9774
ostta08g02950	15.7392	15.1993	17.7048	16.225	16.3703	18.1965	16.1822	14.5377	18.3203	16.6956	16.5289	17.7345	15.6909	17.8328	17.7774	17.2256	14.9864	17.7048
ostta08g02960	21.491	20.3886	20.6412	20.6948	20.5253	20.9289	20.9828	21.7445	20.4876	18.6763	20.6597	21.3958	21.6609	22.2199	21.0353	22.098	21.0429	20.6412
ostta08g02990	16.3299	16.3299	16.3299	17.4483	17.4483	17.4483	17.5525	18.2041	17.6446	17.2775	16.8721	15.8012	17.9806	17.9806	17.9806	16.4892	16.4096	16.3299
ostta08g03040	8.71723	8.71723	8.71723	8.71723	8.71723	8.71723	15.3143	15.9615	15.6379	8.71723	8.71723	8.71723	8.71723	8.71723	8.71723	8.71723	8.71723	8.71723
ostta08g03070	18.5355	19.7505	18.6121	19.3359	19.0934	19.4623	18.8704	19.2927	19.5204	19.3569	18.7946	18.9256	18.849	19.2472	19.2946	19.1632	18.9718	18.6121
ostta08g03090	16.3705	17.5174	16.0866	16.9137	17.133	16.4317	16.7874	16.6974	15.9385	17.9863	16.3857	14.5143	16.6275	14.5136	15.5705	15.3341	17.1078	16.0866
ostta08g03140	17.3119	17.611	17.4615	17.1544	17.7861	17.4702	17.3072	17.5388	17.423	16.5947	16.4668	16.5308	17.1148	16.0433	16.5791	16.294	17.3263	16.8102
ostta08g03180	21.1675	20.6043	21.2953	20.5679	20.3665	21.0819	21.3025	21.0664	20.8131	20.4997	20.4482	21.106	20.5222	20.9134	21.1761	20.933	20.5572	21.2953
ostta08g03190	17.2992	17.1122	16.939	17.4312	18.3641	17.8976	16.8361	17.8134	17.3247	17.2472	17.2472	17.2472	17.4207	17.2666	16.822	17.1256	16.8777	16.939
ostta08g03200	18.9122	19.189	18.9217	18.8503	18.7338	18.8611	18.7522	18.7258	18.3794	18.7378	18.6027	18.6377	18.787	18.6547	17.4338	18.6788	18.8123	18.9217
ostta08g03210	16.9936	15.4168	16.2052	16.7767	16.5805	16.6786	16.5724	16.7429	16.6577	13.7602	9.77028	11.7709	17.0895	15.2351	16.1623	16.5057	16.1762	16.341
ostta08g03230	21.3715	20.52	21.1692	21.3849	20.9973	19.9049	21.1282	20.8201	19.841	21.497	20.7917	20.2515	21.3288	20.9817	20.2987	21.346	21.2676	21.1692
ostta08g03240	19.1369	18.0067	18.8635	18.3094	17.3956	19.5929	18.7181	18.3457	19.4408	16.9199	17.6215	19.3304	18.9738	19.4961	19.289	18.8159	17.4845	18.8635
ostta08g03250	16.956	16.956	16.956	16.7147	16.7147	16.7147	16.6754	16.6754	16.6754	16.8911	16.8911	16.8911	16.8916	16.8916	16.8916	16.956	16.956	16.956
ostta08g03310	15.7508	15.0763	16.483	16.17	16.9275	16.8256	13.8677	15.7966	16.6659	17.314	16.8235	17.3061	16.4529	16.7486	16.369	16.2024	16.9813	16.483
ostta08g03320	19.8616	20.4951	18.965	19.5632	20.5068	19.4249	19.8465	19.9768	19.5366	18.7476	18.7522	19.617	20.1706	19.8992	19.6311	19.7993	20.1815	18.965
ostta08g03340	19.5163	16.5204	18.4303	19.1707	16.6706	19.0176	19.6179	19.3105	18.4285	18.5416	18.5416	18.5416	19.3953	17.1243	18.5645	19.1609	17.3504	18.4303
ostta08g03350	12.7966	17.0382	15.0507	15.1662	15.1662	15.1662	15.2534	14.6463	15.5572	15.4452	14.8771	14.7783	15.7632	15.3185	14.8738	15.1271	15.2034	15.0507
ostta08g03400	21.0663	21.0894	20.7302	20.6201	21.1127	20.6212	20.8609	20.4184	20.3628	21.4177	21.1387	20.6299	20.937	20.3155	20.759	20.6643	20.9697	20.7302
ostta08g03430	8.71723	8.71723	8.71723	8.71723	8.71723	8.71723	8.71723	8.71723	8.71723	8.71723	8.71723	8.71723	15.4049	15.2064	13.9611	15.0684	15.6035	15.3359
ostta08g03440	14.6161	15.207	14.9115	14.1204	14.1204	14.1204	8.71723	8.71723	8.71723	8.71723	8.71723	8.71723	8.71723	8.71723	8.71723	8.71723	8.71723	8.71723
ostta08g03500	21.18	21.5778	21.156	20.9232	21.3067	21.2242	21.1621	20.932	21.2775	21.713	21.0853	21.0145	21.0816	21.0628	20.9411	21.2439	21.378	21.156
ostta08g03520	16.3709	16.0367	16.2038	16.4421	16.6766	16.5594	16.4253	16.4253	16.4253	15.836	16.1728	16.865	16.7658	15.5653	16.1655	16.2609	16.6059	16.4334
ostta08g03610	17.5024	17.4326	17.3425	16.8698	16.7896	16.8297	16.1927	16.5266	16.3596	16.7006	17.4663	16.2571	16.1963	17.359	16.7776	17.4787	17.4471	17.3425
ostta08g03650	18.0646	18.2763	16.9641	17.0859	17.6977	17.1031	17.4162	17.3608	17.0984	17.0485	18.6594	17.854	17.9153	17.2346	17.5749	16.1244	18.236	16.9641
ostta08g03660	19.7333	19.5615	20.2168	19.7075	19.5667	20.262	20.0025	20.2418	20.023	18.4201	18.7023	20.1337	19.2867	20.3963	20.3194	20.1093	19.0273	20.2168
ostta08g03700	18.2686	16.7678	18.1248	17.8921	17.0911	16.8582	17.7933	16.9484	17.3709	17.6993	18.5158	15.2675	17.7852	17.9786	17.8819	17.7164	18.0672	18.1248
ostta08g03740	17.3752	17.3752	17.3752	17.7594	17.7594	17.7594	17.7908	17.7908	17.7908	17.098	17.3306	18.3737	18.147	18.147	18.147	17.3752	17.3752	17.3752
ostta08g03750	16.3577	16.6015	16.4448	16.4188	16.3868	16.4028	16.0359	16.1447	16.0903	14.9103	15.8934	14.8527	15.2912	15.2912	15.2912	15.9846	15.5244	16.4448
ostta08g03770	19.7865	19.7759	19.6323	19.9202	19.6143	19.8552	19.7924	19.4703	20.1308	20.1365	19.688	19.5603	19.2533	19.5618	18.9898	19.7711	19.3148	19.6323
ostta08g03840	18.6738	18.1268	18.4003	18.9697	18.4788	17.8352	18.8656	18.3939	17.9537	19.3072	18.9336	18.6378	18.7412	18.5475	17.387	18.9518	18.4161	18.6839
ostta08g03860	16.4872	16.6251	16.9487	16.972	17.6509	17.23	11.6345	14.7962	15.1486	16.626	16.1907	16.5334	14.7375	17.1742	16.8667	16.8916	15.5541	16.9487
ostta08g03870	8.71723	8.71723	8.71723	8.71723	8.71723	8.71723	15.163	13.2197	14.1914	8.71723	8.71723	8.71723	8.71723	8.71723	8.71723	8.71723	8.71723	8.71723
ostta08g03890	18.4264	16.9563	18.2022	18.2766	15.2159	17.8649	8.71723	8.71723	8.71723	8.71723	8.71723	8.71723	17.0358	15.886	15.7375	18.1627	13.8312	18.2022
ostta08g03980	18.5603	18.3549	18.4773	18.0872	17.8927	18.4294	18.3511	18.1475	18.3834	16.3046	17.7571	18.3443	17.7283	17.7635	17.5944	17.7647	18.3261	18.4773
ostta08g04010	23.2961	23.7204	22.9498	23.2523	23.7384	22.5447	23.246	23.1253	22.5251	23.4267	23.5426	22.7849	23.28	22.9237	22.8072	23.0553	23.199	22.9498
ostta08g04020	18.6648	18.7372	18.6112	18.4775	18.4509	18.9849	18.5068	18.9296	19.1074	17.6581	18.262	18.9938	18.3805	19.1491	18.8978	18.2275	18.3554	18.6112
ostta08g04030	8.71723	8.71723	8.71723	14.3998	14.9624	16.3932	16.7579	16.7579	16.7579	14.1565	15.3086	16.8939	16.6513	16.6513	16.6513	8.71723	8.71723	8.71723
ostta08g04040	17.8875	18.2613	15.808	18.2557	17.9793	17.4691	18.4389	17.3999	17.7716	16.6801	15.5373	15.5347	16.4908	16.1335	17.347	16.2349	15.2962	15.808
ostta08g04080	8.71723	8.71723	8.71723	16.0059	16.0059	16.0059	16.608	16.608	16.608	17.8714	15.0568	16.4641	16.404	16.404	16.404	8.71723	8.71723	8.71723
ostta08g04090	22.8088	22.9387	22.7706	22.7756	22.9112	22.6941	22.7747	22.6693	22.7731	23.0888	22.7452	22.4182	22.7232	22.5162	22.4918	22.6532	22.7279	22.7706
ostta08g04140	15.0365	15.0365	15.0365	15.2279	16.0799	15.9243	16.2875	14.9736	13.2062	17.1711	15.1306	15.8834	16.3753	14.9886	13.602	15.8347	16.6328	15.0365
ostta08g04180	17.9692	17.9685	17.9688	16.6618	14.0127	15.3372	16.6915	16.8367	16.7641	17.7942	17.7942	17.7942	18.8242	18.8242	18.8242	17.5783	17.5783	17.5783
ostta08g04200	19.7073	20.1672	20.039	19.9938	20.4339	19.5023	19.5139	19.1765	19.3854	19.9881	20.4371	18.6834	19.6544	19.1826	19.6216	19.4121	19.6687	20.039
ostta08g04220	17.2672	17.2469	16.9967	17.0594	17.5578	17.0591	17.1843	17.0313	16.9372	16.9365	16.9365	16.9365	17.1999	17.0965	16.9333	16.8891	16.8598	16.9967
ostta08g04240	21.8834	22.1609	21.759	21.8406	22.2065	21.3825	21.9391	21.7262	21.5529	21.3912	21.946	21.5776	21.79	21.6935	21.5834	21.7482	22.0848	21.759
ostta08g04260	17.6295	17.6295	17.6295	18.1184	18.1184	18.1184	8.71723	8.71723	8.71723	8.71723	8.71723	8.71723	18.233	18.233	18.233	17.1406	17.1406	17.1406
ostta08g04300	20.6828	20.5618	21.0362	20.8115	20.3982	20.9478	20.6729	20.5453	20.8716	20.3303	20.3186	21.1705	20.662	20.2705	21.3102	20.4792	20.1685	21.0362
ostta09g00020	20.8869	20.8875	19.7411	20.3745	20.4856	19.5241	20.6545	20.2592	19.0052	21.2135	20.5675	20.0423	20.4912	20.2052	20.1203	20.4765	20.4304	19.7411
ostta09g00030	16.1231	16.8714	16.6379	8.71723	8.71723	8.71723	8.71723	8.71723	8.71723	8.71723	8.71723	8.71723	16.4994	16.4994	16.4994	16.6379	16.6379	16.6379
ostta09g00040	19.474	19.2643	19.1642	19.2993	18.7486	18.9253	19.4429	19.3048	18.8771	16.7589	19.0938	19.0343	19.6602	19.3729	18.8806	19.5067	19.4133	19.1642
ostta09g00050	20.8426	20.2087	20.2418	20.3694	19.9954	20.2491	20.1926	20.4965	19.8279	17.1587	16.5951	20.0788	20.4882	20.3483	20.2497	20.5835	20.529	20.2418
ostta09g00060	14.939	14.939	14.939	14.926	14.926	14.926	14.4493	14.4493	14.4493	14.4786	14.4786	14.4786	15.8192	15.8192	15.8192	14.939	14.939	14.939
ostta09g00070	18.1226	17.9378	19.7281	17.4052	17.1882	19.5477	16.2623	16.7865	19.6435	17.9598	17.5194	19.6063	17.877	17.9004	19.6059	18.0295	18.2491	19.7281
ostta09g00100	20.079	20.2493	19.5623	19.9104	19.7802	19.0061	19.7499	19.4383	18.6529	18.8804	19.1356	19.2357	19.9765	19.8918	19.298	20.2934	19.7276	19.5623
ostta09g00110	23.3837	23.3887	22.8155	22.9907	23.373	22.8414	23.6129	23.6408	22.8227	22.7654	23.1743	22.8071	23.4596	23.226	22.6114	23.2139	23.4289	22.8155
ostta09g00120	19.9642	20.873	21.5148	19.8903	21.3111	21.4586	20.1676	21.0959	21.4431	19.1041	19.8858	21.596	20.4138	20.9392	21.4853	19.6044	21.7914	21.5148
ostta09g00130	19.6805	19.525	19.5746	19.8026	19.4792	19.7448	20.0199	20.0172	19.6596	18.6764	19.0811	19.6684	19.4719	19.5358	19.6102	19.2479	19.5945	19.5746
ostta09g00150	20.2895	20.43	19.8386	19.7863	19.5067	20.1611	19.9513	20.6238	19.1215	19.0146	20.9465	19.9772	19.847	20.4473	20.0657	19.8523	20.1297	19.8386
ostta09g00160	17.0556	17.0556	17.0556	14.5774	15.4407	15.0091	8.71723	8.71723	8.71723	8.71723	8.71723	8.71723	15.3532	17.0644	18.7756	16.7409	16.4262	17.0556
ostta09g00170	17.1685	17.1685	17.1685	15.9551	15.9551	15.9551	17.4174	17.4174	17.4174	17.1907	16.1028	15.6607	18.0838	17.4807	16.8775	18.382	18.382	18.382
ostta09g00210	19.2445	18.412	19.2408	19.0151	18.341	19.5661	19.1009	18.2022	19.1469	19.8182	18.7424	19.1023	19.1782	18.1957	19.3261	19.2099	18.6157	19.2408
ostta09g00220	16.7448	16.7448	16.7448	14.1839	14.1839	14.1839	16.3376	19.9162	14.9907	14.4835	14.4835	14.4835	16.6051	16.6051	16.6051	19.3057	19.3057	19.3057
ostta09g00260	17.414	17.6584	18.1025	17.1972	17.3095	17.949	17.5577	17.2609	17.9498	18.087	17.8017	17.9926	18.0452	18.3005	18.026	17.999	18.7151	18.1025
ostta09g00280	15.8677	15.9914	15.7862	15.4958	15.4958	15.4958	15.6994	15.6994	15.6994	15.903	15.903	15.903	15.1211	15.6264	15.2646	16.0693	16.2437	15.7862
ostta09g00310	18.7306	18.7475	18.3173	19.0698	18.8067	18.197	18.5879	18.6313	18.5771	17.7749	17.1675	18.1859	19.2939	18.3056	18.0408	18.1571	19.3482	18.3173
ostta09g00350	20.6742	20.5923	20.1461	20.2282	20.5288	19.4647	20.5113	20.3421	19.5417	20.9549	20.2571	19.3496	20.1658	19.8717	19.883	20.2293	20.3133	20.1461
ostta09g00360	19.4546	19.1759	19.3056	19.6957	19.4169	19.5592	19.591	19.3931	19.5576	19.2522	19.4123	19.336	19.4594	19.3127	19.0155	19.3393	19.1075	19.3056
ostta09g00400	19.4666	18.7549	19.3162	19.6796	18.7456	18.556	18.9403	17.7737	18.6053	20.4541	19.7066	20.0804	19.9473	17.4428	18.1797	18.2031	19.1313	19.3162
ostta09g00420	18.6612	18.9505	15.258	17.8448	17.8333	17.8592	18.5417	18.5546	17.5484	17.99	17.99	17.99	18.3767	18.4203	18.0135	17.6025	18.7936	15.258
ostta09g00430	15.0176	16.2985	15.6581	14.9839	14.9839	14.9839	8.71723	8.71723	8.71723	8.71723	8.71723	8.71723	16.0531	15.5068	15.78	15.2435	15.0937	15.1686
ostta09g00480	17.0308	19.8859	17.2157	19.3893	19.5189	17.6583	17.0638	17.0638	17.0638	17.1373	17.1373	17.1373	17.2276	17.1855	16.8972	16.3211	19.398	17.2157
ostta09g00500	22.3166	21.9957	22.579	22.1971	22.0096	22.2113	22.2859	22.3468	22.3014	21.0428	22.1792	22.2525	22.0535	21.9052	22.2417	22.0176	22.0165	22.579
ostta09g00580	20.979	19.5844	21.1085	20.7229	19.5285	21.0214	20.5259	19.9531	20.7439	20.7146	18.8602	20.7201	20.6998	19.9612	20.9833	20.8917	20.1559	21.1085
ostta09g00600	20.3122	20.6317	19.3288	20.0676	20.3874	19.4437	20.229	20.0834	19.632	20.6515	20.3131	18.913	20.2957	19.9232	19.4913	19.9669	20.281	19.3288
ostta09g00630	19.3406	19.1128	18.9657	19.286	19.1158	18.8687	19.154	18.9169	18.8354	19.676	18.7061	18.7394	19.1676	18.6685	18.9184	19.0964	19.0579	18.9657
ostta09g00680	17.2132	17.2132	17.2132	12.5608	14.07	18.3259	18.581	18.581	18.581	17.0462	17.0462	17.0462	12.0115	17.0461	17.4764	16.2477	13.4338	17.2132
ostta09g00700	18.3083	17.8327	17.5472	17.8123	15.6094	17.9518	17.6147	17.3147	17.2738	16.5094	16.5855	17.4919	18.1322	17.4464	17.4143	17.8784	17.8623	17.5472
ostta09g00750	20.2779	20.5173	18.7898	20.3472	20.0657	19.4565	19.9689	20.0338	18.9735	19.924	19.8879	18.5853	18.5284	19.4846	17.7301	19.1651	19.1886	18.7898
ostta09g00770	15.5164	16.614	15.7023	16.9063	16.9063	16.9063	15.201	15.8356	16.8652	16.9897	16.9897	16.9897	16.1293	16.9459	16.9138	16.0263	15.1103	15.7023
ostta09g00785	17.3873	17.6453	17.5163	17.862	17.776	17.819	18.0999	16.6796	17.3898	18.3749	18.3317	18.3533	18.0454	17.8272	17.9363	17.8684	18.1161	17.9922
ostta09g00792	20.9699	20.9071	20.3579	20.8676	20.4867	20.404	20.5379	20.4817	20.2751	19.5876	19.7345	20.1438	20.6282	20.4516	20.2133	20.5358	20.6453	20.3579
ostta09g00810	18.9229	18.6102	18.667	18.4665	18.4365	18.7998	19.1518	19.0188	18.5275	18.6558	18.1545	18.2885	18.8013	18.7164	18.3442	18.9763	18.4873	18.667
ostta09g00860	18.5821	17.3856	13.3161	16.8104	19.3996	16.7182	18.7542	17.6504	18.2023	16.5994	16.5994	16.5994	19.0582	17.9332	16.7242	18.7787	18.8759	13.3161
ostta09g00870	18.1254	18.029	18.5736	18.2863	18.2863	18.2863	18.4087	18.4087	18.4087	18.5482	18.5482	18.5482	18.5145	18.5145	18.5145	18.5736	18.5736	18.5736
ostta09g00950	13.5194	15.49	14.3801	15.2238	15.2238	15.2238	15.9844	15.9844	15.9844	8.71723	8.71723	8.71723	8.71723	8.71723	8.71723	14.3801	14.3801	14.3801
ostta09g00960	22.2535	22.0035	21.5134	22.2689	22.0773	21.7018	22.5339	22.4141	22.1147	22.4707	22.4831	21.8621	22.5413	22.1872	21.6484	22.0854	22.3502	21.5134
ostta09g00970	21.7589	21.9817	21.7477	21.8169	22.2879	21.6609	21.7577	21.5414	21.6513	21.2475	21.4104	21.6761	21.6342	21.5782	21.6617	21.6331	22.165	21.7477
ostta09g00980	17.5945	17.5243	16.3212	17.3908	16.7056	16.5305	16.4725	17.4878	16.3537	17.0061	17.2158	16.3212	16.5817	17.2326	16.9071	16.2424	17.237	16.3212
ostta09g00990	18.3618	18.1141	18.1268	18.0807	17.7572	18.1378	18.1981	17.9284	18.0251	16.5092	18.0097	18.1097	18.444	18.0525	17.8346	18.405	17.9746	18.1268
ostta09g01070	20.9029	21.1349	21.1955	21.2981	20.8681	20.8451	20.9955	20.9018	20.4918	20.1093	21.1886	20.8557	21.1482	20.3592	20.5946	20.6512	21.3711	21.1955
ostta09g01080	22.7785	22.5372	22.2325	22.7399	22.4763	23.4124	22.7917	22.6646	23.5638	21.6107	21.9133	23.1386	22.7386	22.5199	23.1697	22.5512	22.4345	22.2325
ostta09g01090	15.6964	15.323	15.5097	14.5795	15.5959	15.0877	15.7235	15.297	15.5102	16.7196	17.1021	16.9108	14.9004	15.2227	15.0616	14.6678	16.164	15.4159
ostta09g01100	20.1325	20.2688	20.1847	19.6412	19.2722	20.0708	19.9854	20.3659	19.8021	18.7247	18.8508	20.1944	20.1483	20.406	20.0863	20.3867	19.9963	20.1847
ostta09g01120	18.4191	15.7746	18.9956	18.1466	15.3739	19.7316	18.3178	16.298	19.1615	19.3937	17.3189	18.9929	18.4209	17.892	19.2587	18.9079	17.6487	18.9956
ostta09g01130	15.51	15.51	15.51	14.1273	15.1467	14.637	8.71723	8.71723	8.71723	8.71723	8.71723	8.71723	17.3691	14.8436	16.1064	15.3191	17.4468	16.3829
ostta09g01180	18.5777	19.3431	18.9604	17.9254	19.0706	18.498	17.822	18.6898	18.2559	18.0001	18.184	18.092	18.5252	18.0284	18.2768	16.6639	18.9308	17.7974
ostta09g01210	14.4798	14.4798	14.4798	14.3773	14.3773	14.3773	14.2748	14.2748	14.2748	14.6051	14.6051	14.6051	14.9354	14.9354	14.9354	14.6451	14.8104	14.4798
ostta09g01230	20.9318	21.49	20.8218	20.7199	21.219	20.442	21.2433	21.3551	20.7452	19.5965	21.4708	20.9731	20.9037	21.0151	20.6312	20.7989	20.6725	20.8218
ostta09g01360	17.893	16.2248	16.3242	17.9483	15.7745	16.5178	17.9506	17.71	17.2082	18.944	17.9741	16.5302	18.2752	17.6568	16.0512	18.4517	18.0576	16.3242
ostta09g01430	16.7782	16.5716	16.1697	16.0399	16.0399	16.0399	16.2588	16.2588	16.2588	15.8743	15.8743	15.8743	16.022	16.022	16.022	16.1697	16.1697	16.1697
ostta09g01440	18.2974	18.1286	17.6094	18.5283	18.0932	18.3657	19.3136	19.1903	18.7947	16.1447	15.7385	18.4237	18.678	18.794	18.2919	18.7997	18.0714	17.6094
ostta09g01470	19.226	19.2476	17.8022	19.3876	19.1722	14.5973	19.0012	18.053	16.7576	20.4036	20.0994	20.2515	18.9493	18.4969	15.6205	18.6439	19.8266	17.8022
ostta09g01480	17.1318	17.8863	17.5091	16.6166	17.977	16.8521	17.3364	17.3931	16.8895	17.8721	18.1295	18.0008	17.2757	17.4218	17.3487	16.3587	17.3969	16.8778
ostta09g01495	15.6216	15.0731	17.0591	15.1682	13.5509	16.0213	16.0772	16.0558	16.0665	16.0556	16.0556	16.0556	16.0448	15.483	16.6065	15.7679	16.4135	17.0591
ostta09g01520	21.0504	21.1112	21.3605	21.0567	21.0995	21.0783	21.0907	20.9896	21.1397	20.2911	20.3779	21.3294	20.9713	20.5887	21.367	20.7521	20.9971	21.3605
ostta09g01530	17.0615	16.1634	16.6124	14.7462	14.7462	14.7462	8.71723	8.71723	8.71723	8.71723	8.71723	8.71723	16.6017	16.6017	16.6017	15.7959	15.7959	15.7959
ostta09g01560	16.5879	16.8228	16.7053	15.226	14.9404	15.0832	14.5535	14.5535	14.5535	17.113	17.3491	17.2311	17.1086	16.3626	14.5282	17.1533	16.811	16.9821
ostta09g01590	20.25	19.6428	19.8896	19.7761	19.6243	20.0957	19.1932	18.8434	19.0511	19.821	18.8215	19.2602	20.348	19.1647	19.9209	19.9425	20.468	19.8896
ostta09g01615	20.2965	20.7476	21.0834	19.4928	20.0775	21.0719	20.216	20.8911	20.772	18.802	19.8978	21.1991	19.7298	20.6905	21.0243	20.2158	19.8453	21.0834
ostta09g01640	13.6307	16.7708	15.6508	14.5926	15.6111	16.7536	13.7404	15.8328	15.4517	16.1488	15.9898	15.3841	16.918	16.918	16.918	15.6508	15.6508	15.6508
ostta09g01670	8.71723	8.71723	8.71723	15.686	15.8767	15.7813	8.71723	8.71723	8.71723	8.71723	8.71723	8.71723	8.71723	8.71723	8.71723	8.71723	8.71723	8.71723
ostta09g01700	16.2226	16.2226	16.2226	13.145	16.3725	16.0117	15.2593	15.5057	16.1782	15.7646	15.815	15.9859	15.6848	15.8322	16.141	15.6977	16.4853	16.2226
ostta09g01710	17.3401	17.5893	16.7973	17.4142	16.7444	16.851	17.5656	17.4136	16.7857	17.5702	16.9059	16.812	17.5073	17.1038	16.673	17.1109	17.3055	16.7973
ostta09g01740	16.4842	16.5664	17.7959	15.7488	16.1524	17.3989	17.618	17.3244	18.1274	16.0313	16.2385	16.1349	15.0144	15.0144	15.0144	17.2909	16.786	17.7959
ostta09g01770	13.9763	13.9763	13.9763	8.71723	8.71723	8.71723	8.71723	8.71723	8.71723	14.7237	15.6668	15.1953	15.3939	15.3939	15.3939	13.9763	13.9763	13.9763
ostta09g01780	20.7407	21.1236	20.8527	20.7931	20.9936	20.892	20.6147	20.7978	20.8369	20.2721	20.8509	20.7208	20.6204	20.8222	20.2125	20.6747	20.9047	20.8527
ostta09g01860	19.4189	18.8924	20.4727	16.303	16.2033	20.2098	17.9538	17.3444	20.5794	19.6199	19.6199	19.6199	19.8129	19.0823	19.9728	19.2425	18.3857	20.4727
ostta09g01890	19.9936	19.2191	20.6891	19.7521	18.5551	20.2591	19.7721	19.4219	20.0649	17.7688	18.3426	20.1765	19.3847	19.4352	20.339	19.9374	18.8844	20.6891
ostta09g01950	16.9086	16.9182	18.5319	18.4345	18.4345	18.4345	16.5247	17.1224	17.8654	18.2481	17.7133	18.4774	17.3409	17.9063	17.8093	16.2792	18.9779	18.5319
ostta09g01990	16.2009	17.511	16.8559	16.569	17.3697	16.9694	17.0113	17.0113	17.0113	17.1459	16.9607	17.0533	15.4879	16.8855	16.1867	17.0544	16.8727	16.9635
ostta09g02010	18.5579	17.6616	18.1098	19.3421	18.9667	19.456	18.7919	19.0493	19.2343	17.3911	18.2227	19.6954	18.4084	18.0435	20.1219	17.4895	18.3249	17.9072
ostta09g02030	15.7313	19.2747	17.503	8.71723	8.71723	8.71723	8.71723	8.71723	8.71723	8.71723	8.71723	8.71723	8.71723	8.71723	8.71723	8.71723	8.71723	8.71723
ostta09g02070	8.71723	8.71723	8.71723	8.71723	8.71723	8.71723	8.71723	8.71723	8.71723	8.71723	8.71723	8.71723	15.0836	15.0836	15.0836	15.5135	15.5135	15.5135
ostta09g02100	17.6428	17.6786	18.2148	17.1683	17.1037	18.303	18.0641	17.7172	17.9224	16.0393	16.9783	18.1242	17.524	17.3377	18.3054	17.2762	17.3124	18.2148
ostta09g02110	18.3574	18.1519	19.2	18.0077	17.1921	18.4983	17.5551	17.6692	18.7632	17.2786	17.6851	18.8973	18.9044	15.6798	19.2945	14.977	18.4361	19.2
ostta09g02130	23.4363	23.5346	23.4301	23.4093	23.3427	23.0146	23.1133	23.2462	23.0312	22.6203	22.5557	23.1955	23.2737	23.1938	23.1856	23.4057	23.5029	23.4301
ostta09g02145	16.022	15.9779	16.2478	15.7448	17.0682	16.4019	15.665	16.1871	16.0417	16.4629	15.9415	15.979	15.9025	16.1833	15.9019	16.236	16.3665	16.2478
ostta09g02150	19.1726	19.6094	18.6056	18.8166	18.5772	17.4565	18.6967	18.4247	17.4329	19.5956	19.0729	18.6903	20.0877	18.6101	19.2326	19.1907	19.9522	18.6056
ostta09g02160	8.71723	8.71723	8.71723	8.71723	8.71723	8.71723	15.2106	15.2106	15.2106	14.1363	14.1363	14.1363	13.062	13.062	13.062	15.0625	15.0625	15.0625
ostta09g02170	20.3451	20.2054	20.3973	20.4186	20.4882	20.18	20.4128	19.9832	19.6886	17.4282	17.9648	19.748	19.9969	19.8483	20.2168	20.0402	20.1813	20.3973
ostta09g02210	18.6928	18.6805	18.1809	18.5932	18.4428	18.0893	18.3377	17.9697	18.7235	17.8381	18.2931	18.0126	18.7419	18.4584	17.6055	18.329	18.7799	18.1809
ostta09g02240	8.71723	8.71723	8.71723	8.71723	8.71723	8.71723	8.71723	8.71723	8.71723	8.71723	8.71723	8.71723	16.2254	16.2254	16.2254	8.71723	8.71723	8.71723
ostta09g02250	17.525	19.9386	18.0576	16.6442	19.8858	18.265	17.4368	19.2083	16.5283	17.8654	18.9506	18.3402	18.0786	19.1367	18.1802	17.1588	19.3089	18.0576
ostta09g02270	15.7377	13.7777	14.7563	13.458	14.6621	14.0601	15.052	16.0031	15.5276	15.2242	15.2242	15.2242	16.346	15.224	13.1923	14.6253	15.6618	14.7563
ostta09g02310	18.6328	18.201	18.4169	18.5843	17.9889	18.216	18.5044	18.0768	18.1477	17.5025	16.3435	16.923	18.5791	18.076	18.2228	18.6049	18.3505	18.4777
ostta09g02320	19.0316	18.5235	19.8065	19.0859	19.3837	19.7967	19.0513	18.9575	19.5285	17.4796	18.1339	19.4796	19.2646	18.5798	19.5523	19.0651	19.8053	19.8065
ostta09g02330	21.4517	21.7949	21.5086	21.4893	21.2304	21.5287	20.8592	21.1058	21.4683	22.0771	21.9246	21.2293	21.8697	21.0998	21.6466	21.2297	21.9015	21.5086
ostta09g02350	16.8865	16.8865	16.8865	16.6593	16.6593	16.6593	16.57	16.57	16.57	16.7153	16.7153	16.7153	15.9841	15.1163	16.852	12.8176	14.8521	16.8865
ostta09g02360	16.0279	14.2508	16.5894	14.2193	15.099	17.0878	15.2006	16.1209	16.829	16.6834	16.6834	16.6834	14.5399	16.5583	16.6064	16.555	15.5622	16.5894
ostta09g02370	16.34	16.6804	16.5102	16.1331	15.3402	15.7367	17.2444	17.0668	17.1556	16.4604	16.4604	16.4604	16.6485	14.882	15.7652	16.5676	16.0609	16.3143
ostta09g02400	14.7122	15.245	14.9786	14.697	14.697	14.697	14.7975	14.0333	14.4154	14.7335	13.5431	14.1383	15.308	15.308	15.308	13.6598	13.6598	13.6598
ostta09g02450	17.5744	17.399	14.3462	15.2822	14.6398	14.1778	16.0228	16.4292	16.9348	16.5357	14.127	16.6326	14.9128	14.9899	14.8357	15.2602	14.8032	14.3462
ostta09g02520	17.9645	18.0918	18.3167	16.4665	18.6502	18.633	16.922	17.5014	18.6837	18.397	18.397	18.397	17.2733	17.8452	19.0367	16.6877	18.634	18.3167
ostta09g02540	17.9039	17.8231	18.4684	18.8602	18.5842	18.6961	18.4351	18.1266	18.9871	18.61	18.61	18.61	18.4996	18.2066	18.4542	18.062	18.8431	18.4684
ostta09g02550	23.3136	23.818	23.6041	23.4459	23.4947	23.7966	23.2273	23.4102	23.7726	22.7095	23.5605	23.3977	23.49	23.8807	23.4884	23.6159	23.7919	23.6041
ostta09g02560	16.1195	17.2352	16.9327	17.8377	18.2541	17.8476	16.2191	16.8069	18.2133	18.6816	17.8082	17.6324	17.4999	17.4999	17.4999	16.9327	16.9327	16.9327
ostta09g02590	16.4915	16.2023	17.9374	16.4873	16.9512	18.4979	18.5279	18.5279	18.5279	17.225	17.225	17.225	17.6374	17.7748	17.3509	18.107	18.5687	17.9374
ostta09g02610	24.212	24.2981	24.2519	24.1601	24.1153	24.3068	24.3519	24.4502	24.296	23.4863	24.0157	24.2931	24.2837	24.3034	24.6707	24.3705	24.1843	24.2519
ostta09g02620	19.3961	19.5707	19.3569	19.1512	19.4018	19.0948	19.0097	18.6993	19.1244	19.1739	18.8675	18.7687	19.3397	19.1176	18.4137	18.9273	19.6023	19.3569
ostta09g02670	8.71723	8.71723	8.71723	8.71723	8.71723	8.71723	14.6479	14.6479	14.6479	13.8766	13.8766	13.8766	13.1053	13.1053	13.1053	8.71723	8.71723	8.71723
ostta09g02680	16.4394	15.5272	15.9833	15.8176	12.943	14.3803	15.378	16.7064	16.0422	14.9937	15.0161	15.0049	14.8789	16.2145	13.5432	15.7008	15.7008	15.7008
ostta09g02690	15.6478	14.8802	15.264	15.8702	15.8702	15.8702	13.358	16.2998	14.8289	16.0294	16.0294	16.0294	15.0154	15.1093	14.9215	12.7667	12.7667	12.7667
ostta09g02720	13.4138	14.2	16.1835	16.5337	16.5337	16.5337	16.1135	16.1135	16.1135	15.9088	15.9088	15.9088	14.4889	15.4031	16.3174	14.0817	11.98	16.1835
ostta09g02800	19.2555	19.0906	19.3303	19.5081	20.1757	19.2465	19.0406	19.4991	19.0828	19.8091	19.1897	18.8238	19.6896	19.4313	19.2955	18.6658	19.3664	19.3303
ostta09g02850	22.1162	22.042	22.337	22.4247	22.4252	22.5216	22.5322	22.3771	22.4248	21.7447	22.0534	22.5512	22.2884	21.9618	22.6317	21.9669	22.1416	22.337
ostta09g02860	17.4896	15.1747	19.9214	17.9327	16.5638	20.1546	17.487	16.1424	20.0677	16.1181	15.8519	20.4611	17.4022	15.9401	20.6823	17.7451	15.9222	19.9214
ostta09g03020	21.6132	21.5719	21.5887	21.868	21.6263	21.7597	21.4717	21.4828	21.7152	20.6382	20.5395	21.7038	21.2297	21.4651	21.7207	21.4264	21.2706	21.5887
ostta09g03030	22.958	22.3852	22.753	22.8643	21.9454	22.8617	22.4788	21.959	22.4468	23.0293	21.653	22.5813	22.3633	21.9575	22.9364	22.6069	22.5617	22.753
ostta09g03050	13.7222	12.3972	16.6309	14.7379	15.1406	16.4262	15.5668	15.4917	16.4547	16.3494	16.1252	16.4695	15.3888	15.3888	15.3888	16.6309	16.6309	16.6309
ostta09g03060	19.7396	19.7997	20.2798	19.166	19.5205	20.6914	19.474	20.143	20.6905	15.6761	19.2229	20.5981	18.8019	20.6147	20.6986	19.8402	18.7485	20.2798
ostta09g03090	18.9095	19.0747	18.826	18.304	16.5691	18.0318	18.5691	18.1632	18.1896	18.6452	17.0175	18.5503	18.7293	18.3353	18.1305	18.8174	18.7368	18.826
ostta09g03130	18.1498	18.3396	16.4289	18.167	18.2344	18.4583	18.2067	17.7971	18.4949	18.7598	17.7355	15.4952	18.2746	18.1546	16.2524	18.1417	18.4605	16.4289
ostta09g03140	17.8188	18.1902	18.5736	16.2878	15.8669	18.3608	16.3485	16.2432	18.5153	17.2727	18.5125	17.8554	15.8669	17.7459	17.1222	17.8724	16.5926	18.5736
ostta09g03150	19.1562	13.9574	19.3291	18.8326	14.2084	19.8824	19.0412	16.6761	19.6657	18.3801	19.0266	19.199	19.2673	18.7967	19.3082	19.3998	18.0388	19.3291
ostta09g03170	17.859	17.4675	16.9518	18.5857	18.7331	18.7505	18.4368	18.0876	19.2823	18.5154	17.8055	17.688	18.1744	18.4282	18.6022	17.7206	18.081	16.9518
ostta09g03180	21.616	20.2869	22.0287	21.4339	20.0448	22.7658	21.0589	21.1606	22.2854	20.6535	20.7898	21.9208	21.2826	21.5817	22.2278	21.9077	21.0274	22.0287
ostta09g03190	19.9289	20.0984	19.3821	19.4986	19.9188	19.604	19.9129	19.7782	19.5743	20.1264	19.6072	18.9493	19.2298	19.7431	19.0724	19.4611	19.1953	19.3821
ostta09g03220	15.7631	15.7631	15.7631	18.3825	18.2095	16.9919	18.5077	18.4744	16.068	16.372	16.8691	16.6205	14.7806	14.7806	14.7806	13.665	13.665	13.665
ostta09g03260	13.3314	15.6622	14.4968	8.71723	8.71723	8.71723	8.71723	8.71723	8.71723	8.71723	8.71723	8.71723	15.0942	15.0942	15.0942	14.6296	14.6296	14.6296
ostta09g03360	15.9356	15.9356	15.9356	16.2765	16.938	14.6185	16.1784	16.1784	16.1784	17.0664	15.8156	16.3556	16.6492	17.2354	16.0629	16.8691	16.4023	15.9356
ostta09g03450	18.4907	19.2822	17.7786	18.6945	18.9448	17.8559	18.5415	19.4377	17.8573	18.6194	20.9252	17.8289	19.0744	18.9237	17.8275	18.4873	18.1464	17.7786
ostta09g03465	21.6301	21.6279	21.5982	21.6024	21.5407	21.3372	21.5225	21.3731	21.3104	20.4579	21.1855	21.398	21.7194	21.3706	21.3787	21.6747	21.714	21.5982
ostta09g03500	19.0205	19.5694	18.9793	18.9262	19.6969	18.9689	19.0798	19.6622	19.2374	18.7736	17.7779	19.0691	19.3559	18.1783	19.0529	18.1112	19.3183	18.9793
ostta09g03510	18.7817	18.5876	18.6228	18.6048	18.8822	17.8137	18.8084	18.3612	18.3261	17.9382	18.4585	18.0094	18.5033	17.6506	17.8795	18.0397	17.9615	18.6228
ostta09g03550	15.4182	15.4182	15.4182	15.8162	15.8266	15.9709	8.71723	8.71723	8.71723	8.71723	8.71723	8.71723	18.1503	18.1503	18.1503	15.814	16.2097	15.4182
ostta09g03570	20.4722	20.9664	19.962	20.0643	20.2388	19.5585	19.9728	20.2177	19.4154	20.6241	20.4358	19.3798	19.6857	18.8565	19.1801	19.2371	19.1129	19.962
ostta09g03600	20.2482	19.6443	20.2819	20.0993	19.5289	20.7867	19.9181	19.1232	20.6207	20.5215	19.2334	20.3479	19.9026	19.9945	20.539	20.2225	19.6522	20.2819
ostta09g03620	16.8883	16.8435	15.2388	16.7993	17.2471	16.4723	14.7981	16.5626	16.5179	16.7471	16.4925	16.3279	14.109	16.868	16.3165	16.537	16.9508	15.2388
ostta09g03630	17.1098	17.1467	16.6907	17.1018	16.6503	16.772	17.3459	17.1616	16.696	16.6258	17.6029	16.506	17.2601	16.9649	17.1125	17.1428	17.1136	16.6907
ostta09g03660	17.1065	17.1065	17.1065	16.8229	16.8229	16.8229	16.8147	16.8147	16.8147	17.7916	16.1669	16.9793	16.5175	16.5175	16.5175	17.1065	17.1065	17.1065
ostta09g03705	16.3836	16.3292	16.2601	16.425	16.2371	16.2504	16.6984	16.3513	16.114	17.0448	13.0402	15.6426	16.9157	16.4616	15.8399	16.4315	13.8942	16.2601
ostta09g03760	16.452	16.8834	16.6677	15.5313	15.7201	15.6257	16.3916	15.1015	15.7466	16.6873	17.2822	16.9847	16.9394	15.906	16.4227	16.3	16.6581	16.479
ostta09g03780	18.262	18.7522	17.0268	18.3958	18.5565	17.052	18.0252	17.7581	17.7072	18.828	18.1376	16.7213	16.8567	16.8188	17.6913	16.7198	15.2759	17.0268
ostta09g03820	19.1064	19.1138	17.8415	19.2436	19.5918	18.2861	18.7138	18.4986	16.5272	19.6928	18.3992	18.5138	18.8753	19.0502	18.5909	19.1006	19.5564	17.8415
ostta09g03830	16.3333	16.1529	16.4698	17.0223	16.7986	16.3029	14.64	15.6628	16.1221	16.0465	16.0465	16.0465	17.0642	16.5244	15.9846	16.9473	17.4248	16.4698
ostta09g03840	16.7425	17.4396	16.4402	16.8439	17.0893	16.5346	16.8521	16.794	16.4889	17.3312	16.9414	17.0607	17.6752	16.697	16.7138	16.9809	17.5159	16.4402
ostta09g03850	17.6886	17.5623	17.4133	17.6298	17.9146	17.0499	16.66	16.3484	17.4715	18.9603	17.7556	15.7502	17.4007	17.7261	17.4168	17.8555	18.5576	17.4133
ostta09g03870	17.7871	18.4444	17.892	17.8555	17.5498	17.4418	17.9901	17.6272	17.7974	18.2107	18.9907	17.304	18.0092	17.7263	17.1768	16.3606	17.9744	17.892
ostta09g03910	17.0471	17.0471	17.0471	16.4068	16.4068	16.4068	15.3159	15.3159	15.3159	15.54	15.54	15.54	15.7641	15.7641	15.7641	14.5896	15.8183	17.0471
ostta09g03940	18.743	17.0787	18.0309	18.2734	17.4011	18.2893	18.6271	18.6753	18.0552	18.0781	18.0781	18.0781	18.778	18.5849	17.9039	18.8134	18.14	18.0309
ostta09g03980	17.68	17.7936	17.2018	17.521	18.0304	17.1525	16.5928	17.2051	17.4195	17.9123	17.7541	17.0789	17.2653	17.0752	17.0643	17.3968	17.8467	17.2018
ostta09g04010	20.7846	20.5144	21.2861	20.4935	19.1288	21.5783	20.7422	21.5401	21.2203	18.8124	19.7739	21.3307	21.4074	22.1	21.3771	21.5962	20.1478	21.2861
ostta09g04030	17.0791	17.0791	17.0791	8.71723	8.71723	8.71723	8.71723	8.71723	8.71723	8.71723	8.71723	8.71723	8.71723	8.71723	8.71723	17.0791	17.0791	17.0791
ostta09g04060	14.8329	15.0739	14.9534	8.71723	8.71723	8.71723	8.71723	8.71723	8.71723	13.8993	16.9197	13.2239	8.71723	8.71723	8.71723	8.71723	8.71723	8.71723
ostta09g04130	17.2522	17.2468	17.2495	17.0157	17.4247	17.2202	16.0104	16.6365	16.3235	16.6986	16.9938	13.4015	17.0339	16.2765	15.5191	17.1515	17.1515	17.1515
ostta09g04140	22.1029	21.8101	20.6863	21.8097	21.6484	20.1095	21.985	21.6977	19.9325	20.7519	20.3961	21.0498	21.9399	21.3528	19.3295	21.7985	21.5969	20.6863
ostta09g04150	21.3278	21.57	20.9956	21.3738	21.3224	20.7301	21.4657	21.3259	21.1923	20.0134	21.3431	21.066	21.384	21.2777	20.8561	21.095	21.2253	20.9956
ostta09g04210	18.3791	18.3791	18.3791	16.2845	18.2769	18.2149	16.3076	17.503	18.3242	17.4018	17.2451	17.3235	16.1898	17.2246	18.3449	15.8859	18.2896	18.3791
ostta09g04240	23.4178	21.856	23.571	23.6106	21.5579	23.9463	23.4207	22.7565	23.2723	23.4364	23.1938	23.0024	22.5674	21.8333	23.5662	23.1104	22.7796	23.571
ostta09g04250	17.8642	17.7677	17.7537	16.9141	16.4318	17.1294	18.0302	18.2221	16.9758	18.8005	17.7692	16.9632	18.5026	18.008	17.011	18.3031	18.8368	17.7537
ostta09g04350	19.0143	19.1882	19.1061	17.6226	17.8809	18.9105	18.6982	18.3071	18.1814	19.5663	19.2795	17.4082	18.982	18.4063	18.4288	18.8637	18.2407	19.1061
ostta09g04370	19.6735	20.1703	20.9605	19.8859	21.4341	20.932	17.69	21.1063	20.8804	20.6341	20.5168	20.9808	18.1516	20.8021	21.0604	19.7473	21.362	20.9605
ostta09g04400	18.5294	18.0394	18.0352	18.4024	17.2245	18.0181	18.8126	18.2003	18.5331	17.3187	17.7146	18.4433	18.7973	18.0939	18.3123	18.5721	17.1644	18.0352
ostta09g04420	18.4544	16.2253	17.4527	16.9058	15.1167	18.1316	17.5081	16.6338	17.7747	17.6155	17.6155	17.6155	18.0467	16.6412	17.8994	18.7825	16.3837	17.4527
ostta09g04490	17.5284	17.5804	15.5538	16.2571	15.2632	15.7602	14.9919	14.9919	14.9919	16.688	16.2551	15.5109	17.0007	16.8302	16.9155	17.2093	16.9316	15.5538
ostta10g00010	17.0563	16.6249	16.3427	17.0411	17.0961	16.7023	16.1802	16.7651	16.5708	17.4471	16.4227	16.0007	16.2221	16.8811	16.3498	16.7156	16.6663	16.3427
ostta10g00030	8.71723	8.71723	8.71723	17.9162	17.961	16.0372	15.6088	15.6088	15.6088	16.1664	16.1664	16.1664	16.724	16.724	16.724	8.71723	8.71723	8.71723
ostta10g00040	13.9658	13.7954	15.9336	16.1745	16.1745	16.1745	16.2707	16.2707	16.2707	16.5194	15.1652	15.8423	14.195	14.9386	15.6821	15.8636	15.7937	15.9336
ostta10g00050	19.8479	20.0227	19.6462	20.0626	19.9333	19.6643	20.1471	19.8144	19.6553	19.2176	19.0776	19.7045	19.9286	18.618	19.5151	19.2936	19.5609	19.6462
ostta10g00080	16.6677	17.4409	17.0543	17.2328	16.6321	17.2786	17.5975	17.2439	17.4617	17.8883	18.9272	17.4673	18.21	16.8387	15.7713	16.745	18.2018	17.4734
ostta10g00100	17.2855	16.7087	16.0013	16.7128	15.4709	17.442	17.1463	18.1367	16.0425	17.3412	18.223	17.7821	17.773	15.6902	16.2144	15.9072	17.404	16.0013
ostta10g00110	15.9448	15.9448	15.9448	16.754	16.754	16.754	8.71723	8.71723	8.71723	8.71723	8.71723	8.71723	16.4477	16.4477	16.4477	15.1356	15.1356	15.1356
ostta10g00150	19.649	20.2092	20.3576	20.1374	21.0125	20.6044	19.0546	19.0972	20.7286	20.4308	20.3038	19.8251	19.4583	19.3702	20.1769	18.6914	20.7744	20.3576
ostta10g00200	14.9658	16.8519	15.9089	8.71723	8.71723	8.71723	8.71723	8.71723	8.71723	8.71723	8.71723	8.71723	8.71723	8.71723	8.71723	8.71723	8.71723	8.71723
ostta10g00220	15.8092	17.1968	17.6026	16.7082	17.4266	17.0674	15.4675	16.4815	15.7891	16.9375	17.6916	17.1364	15.938	16.0954	16.2528	17.4431	17.2836	17.6026
ostta10g00230	20.1527	20.0035	19.952	20.2651	20.3696	20.3435	19.8406	20.0881	20.0624	20.4922	20.7837	20.0127	19.831	19.7831	19.8997	19.8087	20.0186	19.952
ostta10g00260	18.9799	19.1974	18.5431	18.7895	18.2085	18.2091	18.1224	18.2821	18.2858	18.6998	17.4309	18.3679	19.0856	18.1899	18.4086	18.2213	19.6551	18.5431
ostta10g00290	21.8263	21.9251	21.5846	21.5889	21.8335	21.4736	21.7101	21.7724	21.5564	21.1888	22.0611	21.3599	21.6755	21.4783	21.4124	21.3985	21.7906	21.5846
ostta10g00300	22.1678	21.3772	22.5023	21.8065	20.9818	22.4432	21.7738	21.2133	22.1969	20.4575	21.0667	22.1649	21.8039	21.2717	22.3257	21.8161	21.4768	22.5023
ostta10g00320	16.1368	15.8855	16.5965	16.1524	16.14	17.2102	16.3156	15.5725	17.0804	16.8511	15.9585	15.2688	16.4861	15.9371	16.0939	16.0244	15.8494	16.5965
ostta10g00370	19.6526	20.1079	20.372	19.9502	20.4831	20.3742	19.5623	20.2259	20.2769	18.2168	19.0934	20.4161	19.298	19.4925	20.329	19.1286	20.6115	20.372
ostta10g00390	18.128	18.2808	18.4207	18.2214	18.3797	18.1215	17.5306	18.2383	18.2247	18.1478	17.2292	18.3722	17.5787	17.9567	18.3098	18.0808	17.9486	18.4207
ostta10g00420	19.645	19.9595	20.401	19.7755	20.0969	20.1207	19.4228	19.5263	20.1381	19.8764	19.7249	20.2308	19.5243	19.54	20.1486	19.0136	20.1793	20.401
ostta10g00430	15.0541	16.3243	15.6892	16.3309	16.7788	15.8569	16.5208	15.3468	15.9338	15.5854	15.5854	15.5854	15.237	15.237	15.237	15.2049	15.2049	15.2049
ostta10g00500	15.7427	16.3246	16.9053	17.019	18.3595	17.6892	17.4366	17.3155	18.1994	18.9373	17.2951	18.2297	19.0751	17.8103	18.2516	18.6747	18.9365	16.9053
ostta10g00510	18.1935	18.1675	17.898	18.3512	17.4998	17.2437	17.2613	17.3159	17.4137	18.3821	17.3415	17.8511	16.7121	18.0416	17.3778	17.9748	16.9677	17.898
ostta10g00530	19.3707	19.6881	19.7648	18.5815	18.785	19.8475	18.9468	19.2335	19.8766	17.7402	18.9934	19.8519	19.0177	18.636	19.9409	18.1373	19.2524	19.7648
ostta10g00545	19.5448	19.9117	19.1968	19.3905	19.6297	19.4557	19.1064	19.2371	18.7072	17.5714	18.7765	17.5725	18.9148	19.4175	18.6488	19.3047	19.1762	19.1968
ostta10g00580	17.2985	15.2455	14.5093	18.9903	18.9903	18.9903	17.6062	17.6464	19.3823	18.4554	18.4554	18.4554	18.5582	13.9245	17.8713	14.3377	16.4192	14.5093
ostta10g00600	17.1892	17.9508	16.7803	17.2077	17.2365	16.2338	14.5195	16.1749	14.9284	17.4794	17.9388	17.7091	16.9315	16.3967	16.5421	16.1411	16.9128	16.7803
ostta10g00630	18.5969	18.5487	18.788	18.7789	18.8903	19.1697	18.2068	18.3507	19.1474	18.188	18.1491	19.048	18.5954	18.9053	18.5934	18.9578	18.6844	18.788
ostta10g00640	17.2207	17.8136	17.9193	16.7852	17.5097	17.1067	15.8275	16.7048	17.5518	18.6763	18.1758	17.4668	18.8698	17.7313	18.4136	17.9861	19.1728	17.9193
ostta10g00660	17.1078	15.748	16.5471	16.5621	16.0927	16.8048	16.8564	15.5671	16.5352	17.2798	15.6146	16.5245	17.1394	17.4468	16.5658	17.1659	16.8196	16.5471
ostta10g00740	18.6408	18.7385	18.6055	17.7377	18.2308	18.3497	17.7656	17.8759	18.1855	18.8725	18.3739	18.4368	18.8069	18.2341	18.4545	18.3318	18.734	18.6055
ostta10g00760	15.5512	15.1693	16.4509	15.203	16.291	16.9412	15.3915	14.03	16.0123	15.4416	15.926	15.6356	15.6466	16.0964	16.5462	15.5038	14.5567	16.4509
ostta10g00810	19.5986	20.2455	19.0064	19.5831	20.2377	19.5201	19.5739	19.7234	18.7612	20.449	20.3875	19.7848	19.9234	19.3347	18.655	19.7506	20.012	19.0064
ostta10g00830	20.5264	20.7808	19.9773	20.6506	20.6858	20.0449	20.4862	20.6025	19.6837	19.3377	20.0822	19.9625	20.3331	20.2565	19.9875	20.214	20.7382	19.9773
ostta10g00850	15.3938	15.3938	15.3938	14.9448	14.9448	14.9448	15.0478	15.0478	15.0478	14.7644	14.7644	14.7644	15.1201	15.1201	15.1201	15.3938	15.3938	15.3938
ostta10g00860	18.2607	17.8107	16.0177	17.065	16.9493	15.8829	18.2553	17.9386	15.9335	17.1797	16.2394	15.7179	16.3013	16.9567	15.8986	15.4452	16.9395	16.0177
ostta10g00870	8.71723	8.71723	8.71723	15.7124	15.7124	15.7124	15.9151	15.9151	15.9151	15.7767	15.7767	15.7767	15.6383	15.6383	15.6383	8.71723	8.71723	8.71723
ostta10g00920	21.1252	20.915	20.4871	22.064	21.7988	22.5994	22.0705	21.857	22.6594	22.2414	21.705	21.7076	20.976	21.5757	20.2958	20.4814	20.761	20.4871
ostta10g00930	21.5827	21.8576	21.14	21.9786	21.9788	21.7446	21.8684	21.7535	21.6565	22.2733	21.858	21.0539	21.9562	21.6968	21.2606	21.6365	21.8434	21.14
ostta10g00940	20.8551	19.8995	21.2845	21.5104	20.2672	23.1271	21.2819	21.4596	22.5299	20.72	20.1033	21.5188	20.1086	22.3234	21.3864	20.5996	19.5537	21.2845
ostta10g00950	15.0997	15.6702	17.9648	15.406	16.7216	19.2612	16.569	17.4042	19.3338	14.8699	17.692	18.197	13.6813	18.3664	17.7443	15.3122	15.8478	17.9648
ostta10g00980	20.7861	20.7272	20.049	20.9818	20.8688	20.7227	21.0074	20.794	20.4211	21.2932	21.2954	19.9722	21.0059	20.7517	20.0521	20.7418	20.6988	20.049
ostta10g01030	20.2738	20.525	20.219	20.4736	20.4696	20.1769	20.0372	20.1267	20.0539	20.5561	20.2432	20.0573	20.1469	20.4282	19.9945	20.0217	20.5316	20.219
ostta10g01090	19.3913	19.2609	19.1331	19.0978	18.3598	18.6128	19.154	18.6951	18.5493	18.4258	18.4868	19.1933	16.6706	18.6436	18.975	19.0527	17.642	19.1331
ostta10g01110	20.6917	20.8804	20.6806	20.66	20.5461	20.5546	20.5437	20.2908	20.481	20.4604	19.6549	20.2712	20.7402	20.3065	20.6141	20.6622	20.687	20.6806
ostta10g01120	19.9328	19.6382	18.5699	19.9231	19.9356	19.0493	19.9476	19.6661	19.2446	20.5418	20.0273	18.5555	19.8354	19.4845	18.5106	19.6613	19.7	18.5699
ostta10g01140	16.7549	17.4279	16.6264	16.6669	17.6156	16.8423	16.7745	16.911	16.7162	17.1544	16.7209	16.469	16.7882	16.6897	16.7512	16.5408	16.8418	16.6264
ostta10g01160	17.0834	17.4298	16.7039	17.0876	17.0293	16.5273	18.3615	18.1593	16.5524	17.5637	17.4407	17.5022	17.0596	15.9213	16.8158	17.1386	17.4149	16.7039
ostta10g01180	19.8825	18.8176	19.506	19.2344	18.197	19.8627	19.6476	19.4347	19.2343	17.0531	18.114	19.5509	19.9199	19.2627	19.2608	19.853	19.4719	19.506
ostta10g01190	14.4451	14.4451	14.4451	14.5946	14.5946	14.5946	14.0069	14.0069	14.0069	14.4686	14.4686	14.4686	14.6953	14.6953	14.6953	14.4451	14.4451	14.4451
ostta10g01210	19.8481	19.7671	19.8687	18.9179	18.6194	19.6948	18.3842	18.6525	19.9295	20.5176	19.5416	19.5738	19.5071	18.4613	19.8549	19.0417	19.7033	19.8687
ostta10g01240	8.71723	8.71723	8.71723	14.8023	14.8023	14.8023	15.1697	15.1697	15.1697	15.5555	15.5555	15.5555	15.6472	15.6472	15.6472	8.71723	8.71723	8.71723
ostta10g01260	22.4903	22.3486	22.5664	22.4434	22.0367	22.1015	22.231	22.1197	21.8389	22.098	21.99	22.272	22.1873	21.8322	22.5619	22.1869	22.0965	22.5664
ostta10g01270	17.4801	15.6062	17.0869	17.5412	17.5412	17.5412	17.0606	17.0606	17.0606	14.7809	14.7809	14.7809	17.9685	14.3722	17.2867	14.6495	17.0195	17.0869
ostta10g01280	23.5072	23.3262	23.2518	23.4212	23.4748	23.3551	23.0027	23.1324	23.3636	23.631	23.4467	22.9431	23.3039	23.3813	23.1983	23.412	23.4855	23.2518
ostta10g01300	17.1977	17.4373	17.0339	17.1894	17.3574	17.1536	17.2207	16.5328	17.4072	17.7275	17.6257	16.7989	17.3192	17.3582	16.8057	17.1515	17.3542	17.0339
ostta10g01310	21.7564	21.9615	21.2891	21.6227	21.5853	21.4285	21.5895	21.8681	21.2667	20.724	21.5271	21.2807	21.2617	21.739	21.469	21.2574	21.4713	21.2891
ostta10g01320	19.9219	19.559	17.7933	18.873	19.2251	19.2153	19.4531	19.3256	19.4308	19.014	19.014	19.014	19.3409	18.3386	18.8746	18.3763	19.7214	17.7933
ostta10g01330	15.5166	15.8293	16.2909	15.3097	13.1418	17.1458	15.8372	14.7151	15.2761	15.0153	16.1136	15.5644	16.012	16.377	15.83	15.9266	16.2921	16.2909
ostta10g01360	20.5858	20.1288	19.9683	20.5189	20.476	20.2884	20.1687	20.1663	20.2273	21.0487	21.0082	18.8465	20.1952	20.0447	20.1963	19.967	20.4097	19.9683
ostta10g01380	20.0598	20.1005	19.9138	19.8224	19.7292	19.7369	19.4927	19.5658	19.4572	19.9744	19.367	19.7017	19.9787	19.209	19.7535	19.8269	19.9547	19.9138
ostta10g01420	18.3389	18.4394	17.6211	16.5944	17.5914	17.9157	16.6383	18.0011	17.0798	18.461	17.6819	17.4847	18.5263	17.3286	17.332	17.2834	18.1615	17.6211
ostta10g01430	14.1322	14.1322	14.1322	13.6644	13.6644	13.6644	13.6373	13.6373	13.6373	14.5608	12.7505	13.9414	14.3768	14.3681	14.3594	15.3085	16.4849	14.1322
ostta10g01470	23.0222	22.6796	23.0377	23.014	22.656	23.0583	23.1324	22.9611	23.2918	22.3081	23.0137	22.9908	23.025	22.6686	22.8774	22.7261	23.0188	23.0377
ostta10g01500	17.1269	17.0666	17.8971	18.1293	18.0132	18.2257	17.9071	17.8939	17.8788	16.3926	16.32	17.8392	17.5442	17.1757	17.1932	17.2175	16.7678	17.8971
ostta10g01530	21.4598	21.9591	21.2012	21.3331	21.9158	21.2185	21.3626	21.6854	21.048	20.8885	21.3411	21.1125	21.3554	20.6485	21.1595	21.288	21.5761	21.2012
ostta10g01590	16.0399	18.0007	17.0203	18.1032	18.1032	18.1032	16.8971	19.5136	18.2053	8.71723	8.71723	8.71723	8.71723	8.71723	8.71723	8.71723	8.71723	8.71723
ostta10g01600	17.2734	19.2538	17.0762	17.0698	19.2099	17.1182	17.4599	18.8571	16.7835	17.9969	19.8449	17.1259	17.3777	18.3768	16.8469	17.2817	17.8342	17.0762
ostta10g01610	16.4397	13.0867	14.4125	14.7265	14.7265	14.7265	14.8003	14.4342	15.1857	15.3827	15.3827	15.3827	14.8976	14.8976	14.8976	14.4125	14.4125	14.4125
ostta10g01680	19.2551	20.6547	20.7019	18.7153	20.8925	20.8453	18.0416	19.3308	20.7261	20.7723	20.9202	20.6025	18.3363	17.5889	20.7922	17.2444	20.4835	20.7019
ostta10g01705	17.5703	17.4964	16.9356	17.1359	18.2222	16.9804	14.1883	13.778	16.5596	17.1794	17.827	17.5872	15.8662	17.3459	18.152	17.1846	14.2412	16.9356
ostta10g01710	16.2498	16.2498	16.2498	15.8314	15.8314	15.8314	15.8084	15.8084	15.8084	15.635	15.635	15.635	15.5617	15.5617	15.5617	16.2498	16.2498	16.2498
ostta10g01720	14.0687	14.0687	14.0687	8.71723	8.71723	8.71723	8.71723	8.71723	8.71723	8.71723	8.71723	8.71723	8.71723	8.71723	8.71723	14.0687	14.0687	14.0687
ostta10g01745	20.5373	20.0607	19.8803	19.9399	19.3377	20.0434	20.1979	20.4487	19.6664	15.3776	19.365	20.527	20.1912	20.4417	19.8431	20.5101	19.6684	19.8803
ostta10g01820	18.6826	16.4588	18.5605	18.5269	15.9453	18.993	18.7493	17.5114	18.8386	16.2945	16.4285	17.2568	18.7365	16.5486	18.4776	17.9039	17.9879	18.5605
ostta10g01830	19.8651	20.2485	19.3555	19.3162	18.7678	19.0985	19.7093	19.7509	18.682	20.0785	19.8659	19.3024	19.269	17.3176	19.1272	18.5306	19.2529	19.3555
ostta10g01850	18.9194	19.4122	18.78	18.9904	19.2682	18.1693	18.9887	19.1782	18.186	19.2093	17.4474	18.2586	18.8923	19.036	18.2212	18.8984	19.137	18.78
ostta10g01860	20.5418	20.6299	20.0923	20.543	20.4833	19.8698	20.3235	20.6288	19.88	20.4277	20.0463	19.4534	20.4676	20.435	19.4793	19.9476	20.5833	20.0923
ostta10g01870	20.6254	19.674	20.7229	20.5809	19.6181	20.5561	20.5207	19.7496	20.3483	20.4343	19.9159	20.4602	20.6741	19.6698	20.6317	20.4484	20.1806	20.7229
ostta10g01890	17.7265	17.7749	18.2509	18.2506	17.9505	18.61	17.8707	17.5261	18.715	18.0588	16.7367	18.4802	18.4131	17.7933	18.6228	17.929	18.4207	18.2509
ostta10g01920	17.8711	17.8381	17.7847	18.2105	18.1105	17.8008	17.4367	16.9475	17.6178	14.6316	15.9146	15.9207	18.6295	18.0642	17.482	18.1312	18.0401	17.7847
ostta10g01940	15.0511	15.0383	13.3175	13.4886	14.3062	15.1955	14.7137	14.9989	14.8563	14.3759	15.9871	14.4022	15.262	16.4758	14.0481	15.0535	14.1855	13.3175
ostta10g01950	16.3224	16.8604	17.3935	16.3927	17.0869	17.5755	16.2569	16.3329	17.152	16.3608	15.1833	15.772	16.478	16.478	16.478	16.2414	16.8174	17.3935
ostta10g01960	18.5	18.6799	18.1969	18.9243	18.4101	18.1253	17.6932	17.6403	18.312	18.1619	18.1619	18.1619	18.3737	18.3737	18.3737	18.1361	18.1665	18.1969
ostta10g01990	17.2019	17.2749	16.6268	17.0111	14.4426	17.5482	17.1623	17.0765	17.2866	15.2095	17.7649	17.5382	15.6986	16.991	16.6134	16.8282	15.5541	16.6268
ostta10g02015	8.71723	8.71723	8.71723	8.71723	8.71723	8.71723	8.71723	8.71723	8.71723	14.4049	15.2095	14.8072	8.71723	8.71723	8.71723	8.71723	8.71723	8.71723
ostta10g02040	17.4594	17.1489	17.9075	17.3158	17.6459	18.0591	17.4985	19.151	18.1441	16.6534	15.9925	18.0325	17.732	18.3361	18.1292	17.4372	18.1334	17.9075
ostta10g02060	19.6111	19.9403	19.1834	18.9271	19.8706	19.1194	19.8738	19.9361	19.6533	20.3248	20.4546	18.6763	20.0522	17.6178	19.7319	18.2145	19.9862	19.1834
ostta10g02100	16.0341	16.6208	16.3274	16.3343	15.5441	14.5269	15.9778	15.1987	14.6842	15.7282	15.7282	15.7282	17.3756	15.7644	15.3685	16.8796	17.2114	17.0455
ostta10g02140	20.4095	20.5159	20.6343	20.3831	20.3084	20.3987	20.2471	20.3973	20.525	20.3427	20.1747	20.6133	20.32	20.1076	20.0606	20.4357	20.7551	20.6343
ostta10g02160	17.4792	16.9663	20.0006	17.9959	18.3881	19.8687	17.5558	17.6455	19.4878	20.1498	18.9788	19.5374	18.3419	17.0569	19.8132	16.9874	18.3126	20.0006
ostta10g02180	14.0517	13.0362	17.1352	12.9358	15.3052	17.443	17.1923	17.1923	17.1923	17.5981	17.5981	17.5981	16.6436	14.6234	17.7916	15.8482	14.5681	17.1352
ostta10g02190	19.3406	19.106	19.4491	19.3456	19.3126	19.2361	19.2156	19.0358	18.6384	19.4121	19.4121	19.4121	19.091	18.2748	19.5034	18.6829	18.9306	19.4491
ostta10g02200	16.5651	15.9036	16.5453	16.8098	15.3702	16.7531	15.815	14.9979	16.5074	16.1883	16.1883	16.1883	16.6538	16.7336	16.6937	16.5771	15.7371	16.5453
ostta10g02220	18.219	18.0099	17.8583	18.3253	18.0443	17.7039	18.3407	18.0808	18.1268	17.4534	18.3992	17.9263	18.7116	16.7665	17.3049	18.3947	18.9866	17.8583
ostta10g02240	18.781	18.781	18.781	18.2867	18.2867	18.2867	18.4842	18.4842	18.4842	18.9909	18.9909	18.9909	18.8885	18.8885	18.8885	18.781	18.781	18.781
ostta10g02260	18.6637	18.1013	18.3997	18.5742	17.7946	18.3698	18.7763	18.8891	18.235	17.9407	16.8245	18.5997	18.5754	18.7883	18.6941	18.6011	17.8915	18.3997
ostta10g02270	19.3603	19.797	19.3085	19.3071	19.5709	19.5618	19.1315	19.4041	19.0276	15.3905	17.1287	19.3122	19.2607	18.9812	19.4145	18.9687	19.1224	19.3085
ostta10g02310	18.6352	18.2369	18.5699	18.1276	17.9119	18.5156	17.1003	18.2621	17.9679	19.1421	18.4204	17.8677	16.4587	18.3431	18.295	18.1298	19.0026	18.5699
ostta10g02360	20.5686	20.6343	20.116	20.0104	19.7517	19.8473	20.1372	20.0586	20.0696	20.5467	20.2375	20.0257	19.9978	19.358	20.1137	19.7259	19.7651	20.116
ostta10g02370	14.2856	14.2856	14.2856	13.9085	13.9085	13.9085	13.5795	13.5795	13.5795	13.8384	14.7541	12.8838	14.4353	14.4353	14.4353	14.2856	14.2856	14.2856
ostta10g02380	13.8801	13.8801	13.8801	13.4648	13.4648	13.4648	13.728	13.728	13.728	13.7659	13.7659	13.7659	12.5424	11.3453	13.7394	10.9872	12.4336	13.8801
ostta10g02400	20.8422	21.7137	21.0908	21.1022	21.8617	20.641	21.1593	21.4024	20.6189	21.3949	21.1676	21.1044	20.9149	20.9909	21.0773	20.7572	21.0951	21.0908
ostta10g02430	15.9819	16.6146	16.2982	15.6457	15.6457	15.6457	13.9472	16.039	14.9931	15.573	15.573	15.573	16.5117	15.5066	14.5014	15.3449	15.3449	15.3449
ostta10g02460	17.2043	17.2043	17.2043	17.77	17.77	17.77	17.4801	17.4801	17.4801	16.9662	16.9662	16.9662	17.308	17.308	17.308	17.2043	17.2043	17.2043
ostta10g02470	20.7406	20.9882	20.2014	20.4476	20.573	20.0267	20.1884	20.5499	19.7732	20.0496	20.6012	20.1689	20.4204	20.1733	20.2934	20.0613	19.911	20.2014
ostta10g02570	21.1236	21.1653	21.0759	20.9742	21.3067	20.9745	21.0856	21.197	20.9318	21.1168	21.4236	20.8951	20.9495	21.2151	20.9136	20.8577	21.2797	21.0759
ostta10g02610	17.8958	17.0707	16.859	17.9648	17.2021	17.2746	18.159	17.8939	16.9215	17.9872	16.0558	16.9682	17.986	18.0253	17.5282	17.8029	17.4766	16.859
ostta10g02630	20.4542	19.8132	20.4274	20.189	19.4874	20.4418	20.5712	20.1292	20.1762	19.9275	19.3822	20.1815	20.6203	19.7894	20.2164	20.3138	20.1499	20.4274
ostta10g02660	19.7817	19.4942	19.1056	19.6142	18.1742	19.1536	19.254	19.356	19.1279	19.1078	18.3959	19.5469	19.1555	18.6926	19.6411	18.8833	19.2133	19.1056
ostta10g02680	16.2966	15.9935	14.9734	16.1368	16.5372	16.337	16.1965	16.4916	16.3441	16.5259	16.5259	16.5259	16.1661	17.0236	16.445	16.3746	16.589	14.9734
ostta10g02710	19.624	19.9293	21.8401	19.3887	19.0773	22.1497	20.0288	20.4311	22.7278	18.7073	19.4448	21.7733	20.8051	21.7536	20.7599	22.6327	20.3281	21.8401
ostta10g02720	15.9101	15.9101	15.9101	15.9769	16.0343	15.6426	16.7448	16.6355	16.6409	16.9644	15.9174	15.8757	16.5559	16.0759	17.3613	15.4518	16.4194	15.9356
ostta10g02740	12.5706	12.5706	12.5706	8.71723	8.71723	8.71723	8.71723	8.71723	8.71723	8.71723	8.71723	8.71723	14.5881	14.5881	14.5881	12.5706	12.5706	12.5706
ostta10g02750	19.4924	20.3171	20.1342	19.9335	20.757	20.287	17.1011	20.7374	20.2679	19.9138	19.9403	20.2774	16.7201	20.3473	20.3402	19.5077	20.574	20.1342
ostta10g02770	21.7125	21.2287	21.3883	21.24	20.7851	20.8203	20.8021	20.7012	20.7478	21.3177	20.9112	20.9132	21.7935	20.5099	21.2392	21.5159	21.5458	21.3883
ostta10g02780	22.3634	22.2771	22.4981	22.4322	22.7115	22.4503	22.2903	22.5099	22.4204	21.5403	21.4281	22.3966	22.0492	22.0999	22.4887	21.9676	22.2325	22.4981
ostta10g02830	8.71723	8.71723	8.71723	8.71723	8.71723	8.71723	14.3605	15.3768	14.8687	8.71723	8.71723	8.71723	8.71723	8.71723	8.71723	8.71723	8.71723	8.71723
ostta10g02840	13.028	13.028	13.028	14.2961	14.5372	15.6977	14.6548	14.6548	14.6548	16.0694	12.8623	14.4659	15.0769	15.0769	15.0769	15.4485	14.2382	13.028
ostta10g02850	18.9434	18.7337	18.9382	19.0685	18.7013	18.9205	19.1096	19.0805	18.9073	16.8017	16.5912	18.964	18.1702	18.3548	18.8733	18.2774	18.1765	18.9382
ostta10g02860	22.1088	22.3009	22.6236	22.4133	22.317	22.4156	22.3836	22.5136	22.559	21.2749	21.9685	22.5177	22.3882	21.8568	22.3791	22.0341	22.2736	22.6236
ostta10g02970	13.5611	13.5611	13.5611	12.9763	12.9763	12.9763	13.5814	13.5814	13.5814	13.543	13.543	13.543	13.0701	13.8013	13.6428	14	14.2919	14.146
ostta10g03010	21.7691	21.8081	21.589	21.9994	21.8082	21.3565	21.5631	21.7727	21.4503	21.4656	21.2857	21.3158	21.6222	21.5015	21.262	21.6113	21.8214	21.589
ostta10g03070	17.4516	17.9082	17.7687	17.1496	18.0674	17.6085	17.2248	17.2466	17.5944	16.9929	16.5972	17.5062	18.1446	17.8599	17.5752	18.0261	18.2834	17.7687
ostta10g03140	16.0547	16.3451	17.3968	17.4831	17.2242	17.3331	17.1659	17.1659	17.1659	17.2841	17.2841	17.2841	18.2499	16.9829	17.3525	17.5354	17.5923	17.3968
ostta10g03200	23.4286	23.5674	23.4794	23.3488	23.504	23.5136	23.5059	23.3745	23.5503	23.0674	23.3905	23.3858	23.4526	23.2912	23.4897	23.2708	23.2351	23.4794
ostta10g03240	15.4387	15.4387	15.4387	16.0691	17.8012	15.3304	15.4524	15.4524	15.4524	16.9158	17.835	16.9962	17.796	13.6921	16.5463	11.3208	17.9172	15.4387
ostta10g03260	18.1217	17.7182	17.5292	17.9968	17.5832	17.7219	18.1372	17.7025	17.3547	18.3665	18.0535	17.5918	18.2801	17.5851	17.2936	17.9522	17.7333	17.5292
ostta10g03290	19.2789	18.8518	18.9881	18.8363	18.1091	19.0499	18.3571	18.2727	18.8723	19.4932	19.2823	19.006	19.7593	19.101	18.363	18.5247	18.6323	18.9881
ostta10g03360	18.7144	18.8215	17.9789	18.9055	18.7523	17.7457	18.4348	18.417	18.1511	18.9215	18.3348	17.5776	19.021	17.9864	16.4739	18.0756	18.6393	17.9789
ostta10g03365	17.6381	17.6849	17.6615	17.7093	17.4013	17.1872	17.8866	17.4696	17.1176	17.1179	17.1179	17.1179	15.9971	17.0236	17.5288	17.5956	16.9307	17.2631
ostta10g03390	21.9614	22.0927	21.624	21.6175	21.501	21.7722	21.8605	22.2582	21.7368	20.9056	21.2708	21.7508	21.5963	22.0072	21.7794	21.599	21.6906	21.624
ostta10g03400	19.2014	19.2466	18.7766	18.8653	18.8796	18.7514	17.1844	17.0428	18.7593	19.2408	17.8793	18.6884	18.5362	18.415	18.9471	19.174	18.5901	18.7766
ostta10g03410	8.71723	8.71723	8.71723	15.4303	15.4303	15.4303	15.7783	15.7783	15.7783	15.1294	15.1294	15.1294	8.71723	8.71723	8.71723	8.71723	8.71723	8.71723
ostta10g03420	24.1029	23.774	23.8657	24.029	23.6826	23.9404	24.2742	24.3312	24.0996	24.7688	24.4128	24.1056	24.1952	24.0526	24.0028	24.0005	24.3097	23.8657
ostta10g03430	24.2982	24.2402	24.3524	24.5297	24.4538	24.2126	24.636	24.3529	24.3624	24.6532	24.5863	24.3072	24.576	24.2311	24.1121	24.4427	24.1114	24.3524
ostta10g03435	16.4202	16.4202	16.4202	16.4554	16.4554	16.4554	17.0039	15.4871	14.3093	17.2774	17.6461	16.3222	16.7398	16.7398	16.7398	16.385	16.385	16.385
ostta10g03440	19.8948	19.8098	19.4529	19.6191	20.4063	19.4259	19.4013	19.0015	19.1657	19.6825	17.8268	19.4249	19.5764	19.2232	19.6275	19.8738	19.1851	19.4529
ostta10g03450	17.8197	17.8486	17.8948	18.2108	18.4951	17.5026	17.2192	17.7851	17.4315	18.6902	17.9504	17.4527	17.9012	17.9924	17.115	17.8673	17.6621	17.8948
ostta10g03520	8.71723	8.71723	8.71723	8.71723	8.71723	8.71723	16.1072	17.2046	16.6559	8.71723	8.71723	8.71723	8.71723	8.71723	8.71723	8.71723	8.71723	8.71723
ostta10g03530	18.2958	16.7087	17.8242	17.369	16.6943	17.3098	17.9344	16.8483	16.9758	20.9283	19.4639	17.9378	18.0971	17.3703	17.7661	18.3316	16.3851	17.8242
ostta10g03550	14.7662	15.4305	15.0984	15.0263	15.9169	15.4716	14.2059	14.2059	14.2059	15.4433	15.8741	15.6587	16.3493	16.3493	16.3493	16.2569	16.2569	16.2569
ostta11g00040	19.5945	19.9199	19.6262	19.4126	19.9567	19.1861	19.5938	19.7221	19.6343	19.7591	20.1001	19.428	19.2844	19.9812	19.2641	19.3299	19.4626	19.6262
ostta11g00050	20.8201	19.8381	20.1122	20.4639	19.4668	20.2299	20.7583	20.6506	20.3259	19.5689	20.5985	20.0239	20.7349	20.374	20.0466	20.5418	20.1936	20.1122
ostta11g00070	18.0349	17.5474	17.4392	17.7704	17.2426	17.7438	17.9682	18.2285	17.6093	16.7697	17.2035	17.8242	17.954	18.5921	17.9037	17.9051	16.6366	17.4392
ostta11g00080	20.0451	19.4045	19.6738	20.1352	19.6942	19.8611	19.9373	19.0982	19.4167	20.0181	18.5806	19.5323	20.1872	19.1045	19.6305	19.6155	19.4603	19.6738
ostta11g00130	11.8725	11.8725	11.8725	14.5492	14.5492	14.5492	16.2035	16.2035	16.2035	18.3642	19.0613	16.1482	12.7687	12.7687	12.7687	12.3715	12.122	11.8725
ostta11g00150	20.0911	19.4871	19.9697	19.7346	19.374	19.8233	20.0645	19.5122	19.5733	18.5007	19.2675	19.5467	20.1259	19.2261	19.7295	19.5383	19.7092	19.9697
ostta11g00160	17.9094	18.1495	17.2857	16.417	17.1927	17.9261	14.1732	15.4618	17.4237	16.9905	18.577	15.5278	17.7516	17.128	15.2115	17.4306	17.7074	17.2857
ostta11g00180	20.4452	20.2409	19.8626	20.3701	20.6048	20.1064	20.4538	20.4276	20.1131	21.1345	20.7907	20.096	21.3035	20.2378	20.6501	20.2876	21.1349	19.8626
ostta11g00210	18.7511	16.6512	18.4001	18.6581	18.1233	18.1009	18.8118	19.0021	18.1474	17.9682	17.9682	17.9682	18.7794	17.5071	17.6402	19.0554	18.4885	18.4001
ostta11g00220	19.5607	19.6388	18.4611	18.933	18.9073	18.0587	19.3285	19.3147	18.6008	19.7321	18.617	18.6493	19.1046	19.2598	18.1947	19.5268	19.4857	18.4611
ostta11g00260	23.5329	24.0216	23.355	23.4042	23.7383	22.9933	23.3416	23.452	22.8581	23.7177	24.0536	23.0102	23.7564	23.4174	23.1282	23.4485	23.5845	23.355
ostta11g00270	16.663	17.4652	18.6683	16.1954	17.043	16.6192	16.3076	16.4729	16.1115	19.7172	18.4693	16.8572	17.5927	17.5179	16.7037	18.9753	17.4878	18.6683
ostta11g00280	14.7748	14.5859	15.5779	15.2659	15.2659	15.2659	15.5503	15.5503	15.5503	15.1769	15.1769	15.1769	15.0847	15.0847	15.0847	15.5779	15.5779	15.5779
ostta11g00300	16.3177	16.3177	16.3177	16.4101	16.4101	16.4101	16.1121	16.1121	16.1121	15.6157	15.6157	15.6157	15.1072	15.3699	15.6327	16.4973	16.6769	16.3177
ostta11g00330	19.1315	17.9493	18.5741	17.3632	18.8139	19.4684	18.1995	18.3115	19.287	19.3287	19.3287	19.3287	18.8303	18.5945	18.9122	18.0801	17.7874	18.5741
ostta11g00380	16.2867	15.7276	16.0072	15.619	15.7037	15.6614	16.4478	16.2777	16.3627	16.2221	16.2221	16.2221	16.2065	15.9563	16.0814	16.2622	15.9761	16.1192
ostta11g00390	14.1398	14.1398	14.1398	13.7883	13.7883	13.7883	13.8377	13.8377	13.8377	16.0826	12.649	13.7774	13.6262	13.6262	13.6262	14.1398	14.1398	14.1398
ostta11g00410	17.64	17.4714	15.9369	15.4231	15.5537	15.4884	15.8749	15.8642	16.7408	17.42	17.5181	17.4691	15.7638	16.4169	17.07	15.9042	15.8715	15.9369
ostta11g00450	16.6704	16.2741	16.7782	16.2634	15.556	16.7084	16.5487	16.5487	16.5487	16.4519	15.3257	16.5745	16.1291	15.9119	16.3463	16.5374	16.6578	16.7782
ostta11g00460	19.8227	19.8577	19.48	19.3578	19.1157	19.4941	19.2208	19.1172	19.1998	19.3376	19.5079	18.8936	19.6115	18.6524	18.9815	19.0293	19.3884	19.48
ostta11g00470	20.2937	20.5083	20.3787	20.3182	20.4882	20.2787	20.2227	20.0242	20.1634	18.7465	18.8927	20.06	20.2848	19.9228	20.1964	20.1511	20.1961	20.3787
ostta11g00520	16.1234	17.8784	18.1911	18.0244	18.7927	18.4184	15.342	18.5821	18.4046	17.7449	18.1542	18.4707	15.6919	18.5339	18.4677	16.5784	19.0392	18.1911
ostta11g00540	19.5349	19.4497	19.1587	19.5713	19.4148	19.3835	19.5055	19.0884	19.1975	19.6968	19.9494	19.0159	19.6552	19.2704	18.8127	19.525	19.5768	19.1587
ostta11g00560	20.0188	19.8835	19.7863	19.8231	19.6688	19.7477	19.8645	19.4067	19.2342	20.4187	20.0707	19.5369	20.1469	19.3267	19.5152	19.572	19.815	19.7863
ostta11g00570	19.8592	19.6558	18.8116	19.4757	19.3879	18.725	20.3289	20.6292	19.9444	18.6547	19.5974	18.8685	20.3623	19.4408	18.3554	19.2399	19.8584	18.8116
ostta11g00600	18.5209	19.0659	18.3742	18.5443	18.9913	18.3596	18.6111	18.6738	18.4598	17.6563	18.6599	18.1204	18.5482	18.6017	18.1287	18.4749	18.6768	18.3742
ostta11g00605	17.7869	18.7486	18.8849	17.9852	18.4943	18.5171	16.8636	16.1398	18.515	17.4116	18.7856	18.6384	18.0275	17.9917	18.7906	18.3085	18.6996	18.8849
ostta11g00620	18.3714	18.5705	18.9812	17.6712	18.1553	18.8814	18.1097	18.5091	18.5935	16.6526	17.7074	18.3654	17.8474	18.1102	18.9248	18.5515	18.3289	18.9812
ostta11g00640	17.7433	17.2209	18.6074	18.3448	17.1527	18.4647	17.8925	17.0842	18.4246	16.173	16.1561	18.4466	17.6596	15.7732	18.794	15.9995	17.7774	18.6074
ostta11g00660	11.4259	15.9617	13.6938	13.4133	13.4133	13.4133	12.053	14.7619	12.5835	8.71723	8.71723	8.71723	8.71723	8.71723	8.71723	8.71723	8.71723	8.71723
ostta11g00680	19.2057	18.8823	19.2373	18.702	17.9671	19.3061	19.1163	18.7048	19.2139	20.4102	19.3177	18.4831	18.996	18.3924	19.1123	19.1266	18.7507	19.2373
ostta11g00690	19.9242	20.9831	19.9668	20.5423	21.357	20.4866	21.3126	21.3744	21.2792	20.7686	21.563	20.8334	20.7415	20.9257	20.322	20.1816	20.7004	19.9668
ostta11g00700	16.8985	17.3593	16.8989	16.6826	17.7615	15.4574	15.6289	13.4574	16.9028	15.3998	15.3998	15.3998	17.483	13.4668	15.46	13.6866	17.1797	16.8989
ostta11g00740	18.5561	17.484	18.0699	18.1116	18.1116	18.1116	18.3402	17.0115	17.0937	18.1195	19.6302	18.0535	18.1195	18.0235	17.9276	16.9234	15.7769	18.0699
ostta11g00760	19.4074	18.9159	18.6648	19.0992	18.7848	18.8327	18.7766	18.6421	18.2976	19.4676	18.3572	18.7979	18.9647	18.4184	19.0617	18.8583	18.9438	18.6648
ostta11g00790	18.5228	18.1659	18.8747	14.5112	15.9117	18.831	18.7545	18.908	18.7635	18.7646	18.7646	18.7646	18.4642	18.7646	18.8602	18.4896	18.123	18.8747
ostta11g00800	17.0783	17.2744	17.3319	16.6763	17.272	17.0926	16.9915	16.5241	16.2216	17.0889	15.8549	16.4719	16.6804	16.7012	15.1207	16.7216	16.6541	17.3319
ostta11g00820	17.1314	16.4208	17.9353	17.6985	16.6491	17.702	17.8596	17.8596	17.8596	19.1492	18.6372	17.9723	17.835	17.9474	18.09	18.5958	17.3408	17.9353
ostta11g00830	17.6949	17.4131	16.288	15.5227	15.5462	16.4707	15.8167	16.6285	19.1516	16.3856	15.7733	18.8301	16.7185	16.4885	16.8915	16.3481	17.1575	16.288
ostta11g00840	17.0908	16.645	18.2596	14.6449	17.227	17.6364	16.2356	16.7815	17.9296	16.4997	17.9321	17.394	17.9693	18.063	18.1567	18.5522	18.8448	18.2596
ostta11g00850	16.6252	17.189	16.3287	16.5635	16.7007	15.929	16.4766	16.6656	16.3247	17.0176	16.4633	15.2329	16.7971	16.6605	16.7288	16.1473	17.0965	16.3287
ostta11g00870	19.9643	19.5619	19.8935	20.175	19.3864	20.0819	20.109	19.7127	20.116	19.3771	17.6799	19.6927	20.0934	19.3676	19.8894	20.1086	19.9153	19.8935
ostta11g00900	17.7778	17.9186	17.5618	17.7833	17.8226	17.3336	17.7224	17.3069	17.3076	15.8302	17.8718	17.4353	17.8162	16.7452	17.3455	17.732	17.4927	17.5618
ostta11g00910	15.1646	15.1646	15.1646	14.8101	14.8101	14.8101	14.8644	14.8644	14.8644	14.5751	14.5751	14.5751	15.0467	15.0467	15.0467	15.1646	15.1646	15.1646
ostta11g00920	18.8581	19.672	17.4559	18.954	19.1982	17.3474	18.2612	18.929	15.9693	19.4358	19.3404	17.5066	18.3772	18.0364	18.8905	17.8019	18.4616	17.4559
ostta11g00940	17.6949	17.4428	17.5477	16.0137	16.0137	16.0137	14.4646	14.4964	14.4359	18.4768	17.6504	17.11	17.8344	17.2333	17.6378	18.2016	17.933	17.5477
ostta11g00950	19.0652	19.7056	19.3703	19.2379	19.6454	19.2672	19.2636	19.2378	19.379	19.5292	19.5709	19.2462	19.0457	19.1337	19.0336	19.1513	19.1502	19.3703
ostta11g00960	15.798	15.798	15.798	15.5756	15.5756	15.5756	15.5713	15.5713	15.5713	15.732	15.732	15.732	15.2054	15.5754	15.9453	15.9531	16.1082	15.798
ostta11g00980	19.9676	20.3682	19.933	20.1729	20.1847	20.0206	20.0154	20.0093	19.9182	20.201	20.2636	19.61	20.0118	19.9075	19.3566	20.0273	19.7994	19.933
ostta11g00985	18.7199	18.8849	16.0656	18.3823	18.6843	18.8754	17.7575	18.0428	18.4817	17.1083	17.5563	14.6462	17.2494	17.9835	17.092	17.6915	17.1153	16.0656
ostta11g01000	21.0206	20.4426	22.008	21.0756	21.63	21.882	20.6115	20.7534	21.8949	21.6103	20.5823	21.9531	21.1005	20.9928	22.2642	20.8877	21.9741	22.008
ostta11g01030	17.0235	14.7375	17.2013	17.3741	15.705	17.437	17.3226	16.6473	17.229	18.1757	17.3728	17.2333	17.2553	14.7718	17.1736	14.9495	16.3007	17.2013
ostta11g01060	21.5426	20.7093	21.2557	21.365	21.1354	21.1053	21.2275	20.7447	20.8443	21.9904	21.2344	20.8747	21.5662	20.7406	21.0739	21.5178	21.4234	21.2557
ostta11g01070	15.567	14.8375	16.9339	12.885	14.9229	17.4483	15.7603	15.4064	17.1207	17.216	18.1482	16.7216	16.4719	12.0876	15.8725	13.2058	15.2405	16.9339
ostta11g01110	15.6423	16.1224	15.8823	15.6382	15.6382	15.6382	14.9808	15.6879	15.5133	16.092	16.092	16.092	8.71723	8.71723	8.71723	8.71723	8.71723	8.71723
ostta11g01140	17.2331	17.4458	17.6029	17.5415	18.5696	17.2704	17.9358	17.815	17.4661	18.2028	17.7268	17.7451	16.755	17.7452	17.7887	17.27	17.5902	17.6029
ostta11g01160	18.6787	17.5243	18.4198	18.3501	17.5533	18.2595	18.6003	18.2894	17.6365	18.5187	18.5187	18.5187	18.717	18.5646	18.4597	18.651	18.3601	18.4198
ostta11g01190	18.112	18.1188	16.8248	18.2552	18.3309	18.1413	18.1443	18.4468	17.3799	18.4102	18.4102	18.4102	17.0397	17.1214	16.6464	16.9519	17.0901	16.8248
ostta11g01210	19.942	20.1052	19.1574	19.5175	19.7278	19.3087	19.299	19.5238	18.8985	20.3478	20.8182	17.9141	19.2825	19.3679	19.0252	19.4324	19.5656	19.1574
ostta11g01230	17.4258	18.6425	18.0341	17.466	17.466	17.466	16.1772	17.5834	16.9332	17.701	17.5912	17.6461	16.6457	16.6457	16.6457	16.9428	16.9428	16.9428
ostta11g01250	16.8857	16.5652	17.0362	16.658	16.658	16.658	16.7766	15.6957	16.9885	16.2988	16.2988	16.2988	15.7882	16.433	16.1106	16.3477	15.484	17.0362
ostta11g01260	16.9807	17.2609	16.802	15.9547	17.0491	18.1464	16.2586	13.5232	16.952	17.7402	17.3326	14.0749	18.8571	14.5435	16.9176	15.2633	18.3832	16.802
ostta11g01280	15.1734	15.4804	14.3573	15.3137	16.5034	15.9085	15.5295	15.9245	15.727	16.1438	16.6044	16.3741	15.7544	15.7544	15.7544	15.0895	15.8216	14.3573
ostta11g01290	16.6482	16.6482	16.6482	16.6331	16.6331	16.6331	16.6814	16.6814	16.6814	15.9648	15.9648	15.9648	16.631	16.631	16.631	16.6482	16.6482	16.6482
ostta11g01310	18.0242	17.6205	17.2349	17.6606	17.086	17.7424	17.7379	17.3084	17.074	18.8345	18.2716	17.062	17.7108	17.7993	16.8561	17.9128	17.3258	17.2349
ostta11g01340	21.3015	21.2973	21.5061	21.3982	21.4331	21.3562	21.5538	21.1839	21.3622	20.7241	21.6312	21.2386	21.5145	21.2918	21.2759	21.3708	21.3262	21.5061
ostta11g01370	17.2981	17.6071	16.8895	18.5968	18.6334	17.0493	16.3285	17.5188	16.8798	18.3191	17.5383	16.4729	18.1521	16.2422	17.2498	16.2977	18.2473	16.8895
ostta11g01400	18.5877	17.8689	17.701	14.2808	14.1731	15.24	14.8676	13.3746	15.0482	19.3187	18.9494	17.5767	18.0527	17.0824	17.7811	18.8382	18.2873	17.701
ostta11g01410	20.4954	20.783	20.4648	20.3223	20.8314	20.2091	20.0925	20.2009	20.0381	20.9953	21.0792	20.4188	20.7919	20.3062	20.4132	20.3093	20.8489	20.4648
ostta11g01450	18.5746	17.8801	18.1072	17.5756	17.215	17.9168	17.9201	17.9201	17.9201	18.9497	18.3882	17.7771	17.1537	16.3274	18.0478	16.0155	16.1977	18.1072
ostta11g01460	8.71723	8.71723	8.71723	8.71723	8.71723	8.71723	8.71723	8.71723	8.71723	8.71723	8.71723	8.71723	15.4866	15.4866	15.4866	15.7523	15.7523	15.7523
ostta11g01470	16.4568	16.4568	16.4568	8.71723	8.71723	8.71723	8.71723	8.71723	8.71723	16.6497	16.6497	16.6497	17.0296	17.0296	17.0296	16.4568	16.4568	16.4568
ostta11g01500	16.6283	15.7088	16.6952	16.3485	16.0787	16.2136	15.6774	15.6774	15.6774	15.6382	14.644	15.1411	16.6964	15.8452	16.804	16.4563	16.5299	16.6952
ostta11g01530	21.3483	20.9731	21.6642	20.7957	20.2166	21.7763	20.6519	20.3614	21.5877	21.5894	20.3884	21.1719	20.4337	20.2623	21.672	20.3426	20.4806	21.6642
ostta11g01540	19.3679	20.0229	19.2626	19.3069	19.6138	18.2325	19.1722	19.1437	19.6589	20.2753	18.875	18.4245	19.1907	18.6383	18.0309	18.7434	19.6169	19.2626
ostta11g01570	19.5466	19.7397	19.685	19.3783	19.6993	19.6151	19.5257	19.4258	19.5876	19.8055	19.5575	19.6696	19.816	19.3955	19.6887	19.1565	20.191	19.685
ostta11g01580	16.0411	16.0411	16.0411	16.3546	16.3546	16.3546	15.3458	15.6405	16.1901	14.7428	14.7428	14.7428	15.1759	15.5703	15.7095	12.2689	16.3392	16.0411
ostta11g01640	19.8263	20.475	19.8663	19.6948	20.5444	19.8429	19.7021	20.0395	19.562	21.0622	20.3385	19.9985	20.0299	19.3372	19.7681	19.4234	20.2633	19.8663
ostta11g01660	17.8864	17.51	17.5763	18.0557	16.5703	17.3877	18.0443	17.4614	17.3121	18.6127	16.9096	17.2847	18.2758	17.605	17.1856	18.0125	17.9815	17.5763
ostta11g01670	19.846	19.5745	19.6636	19.7711	19.1229	19.5335	19.5765	19.4935	19.2745	18.563	18.7127	19.0771	19.62	19.1956	19.0758	19.2201	19.5508	19.6636
ostta11g01700	18.8732	18.9596	18.5823	18.763	19.1716	18.3923	18.4148	18.5767	17.5987	17.6835	18.2102	18.0283	19.1324	18.6504	18.4529	18.7663	19.027	18.5823
ostta11g01710	16.7172	17.9727	17.345	16.5798	19.4143	16.3045	17.5307	18.5157	16.0237	18.1851	18.4492	16.9727	15.9317	18.3073	18.9171	16.9358	14.8642	15.9
ostta11g01730	18.871	18.1393	19.1232	18.6339	17.365	19.0997	18.0433	18.5032	18.9383	18.0252	18.7229	19.0864	18.9797	18.9232	19.1862	18.9906	18.3736	19.1232
ostta11g01740	16.7093	14.312	16.6554	16.728	16.728	16.728	16.5499	14.9192	15.2295	16.6821	16.6821	16.6821	15.4354	16.2731	14.5978	16.8646	16.76	16.6554
ostta11g01800	16.3778	17.0751	16.502	16.1281	16.9918	16.5284	16.0348	16.4901	16.8516	17.1417	16.2403	17.1154	16.4878	17.4139	17.7571	17.1376	16.8615	16.502
ostta11g01840	15.4343	16.345	15.8897	8.71723	8.71723	8.71723	8.71723	8.71723	8.71723	8.71723	8.71723	8.71723	8.71723	8.71723	8.71723	8.71723	8.71723	8.71723
ostta11g01850	15.1267	16.862	15.9944	8.71723	8.71723	8.71723	8.71723	8.71723	8.71723	8.71723	8.71723	8.71723	16.2186	16.2186	16.2186	15.643	15.643	15.643
ostta11g01880	16.9265	17.2575	17.092	17.3512	16.8307	17.018	16.95	16.6684	17.3951	17.5749	17.37	16.5535	17.0759	15.059	16.0675	17.2686	16.3031	16.7859
ostta11g01895	17.5748	16.5014	16.7301	17.5173	17.0817	16.6569	17.7265	17.538	16.3333	17.7924	17.9673	16.7947	17.7146	16.5774	17.146	17.528	17.7315	16.7301
ostta11g01900	8.71723	8.71723	8.71723	8.71723	8.71723	8.71723	15.3194	18.0018	16.6606	16.8571	16.8571	16.8571	16.669	17.4383	17.0536	17.3174	16.7613	17.0393
ostta11g01910	13.751	14.1636	13.1925	15.214	16.4931	12.9189	17.3903	17.2084	17.2993	14.3733	15.6149	14.9941	15.1837	13.7828	14.4833	14.2907	14.0593	13.1925
ostta11g01915	15.4426	17.4538	16.4482	16.5231	16.5231	16.5231	15.4215	15.3708	15.3962	17.9412	15.6929	16.817	15.9145	14.7477	13.5809	15.5717	15.5717	15.5717
ostta11g01940	22.1323	22.8573	23.1787	23.039	22.6772	23.208	22.9306	22.5449	22.938	22.3986	22.776	22.9145	21.516	22.2323	23.173	22.2704	22.5077	23.1787
ostta11g01950	16.3251	16.3251	16.3251	15.1363	15.7012	15.4188	14.398	14.398	14.398	17.3181	15.8491	16.5836	15.8777	15.8777	15.8777	17.2315	17.2315	17.2315
ostta11g01980	16.818	17.2297	17.0239	16.2468	16.2468	16.2468	15.1783	15.7614	15.4698	16.377	16.377	16.377	16.307	16.3023	16.3117	16.8778	16.8778	16.8778
ostta11g02010	15.8099	17.4399	14.5139	15.6494	15.6494	15.6494	16.28	14.4753	15.3777	16.1914	17.2494	16.7204	15.1647	15.1647	15.1647	16.0868	15.3003	14.5139
ostta11g02020	18.5574	17.9873	19.0719	18.3337	17.4377	19.3974	18.3818	17.9983	19.5846	17.801	17.9088	18.1154	18.2492	17.6598	17.7879	17.9614	17.7219	19.0719
ostta11g02030	16.1521	14.8632	16.36	15.8345	16.4541	16.0838	15.0992	16.7402	17.723	15.6528	16.4635	16.0581	16.4549	15.2264	17.9914	15.0387	16.2272	16.36
ostta11g02050	8.71723	8.71723	8.71723	8.71723	8.71723	8.71723	8.71723	8.71723	8.71723	8.71723	8.71723	8.71723	17.5099	17.5099	17.5099	8.71723	8.71723	8.71723
ostta11g02090	19.3375	19.0059	19.2423	19.3071	19.551	19.2212	19.2551	18.97	18.3391	19.6086	19.413	19.2895	18.9151	18.559	18.9527	18.4642	18.946	19.2423
ostta11g02110	18.3322	18.0195	17.2028	17.6027	18.1726	17.0166	18.0844	18.619	17.7287	17.9792	17.4896	17.7344	18.4269	17.5569	17.9919	17.5355	18.2438	17.2028
ostta11g02120	15.2001	15.849	15.5246	8.71723	8.71723	8.71723	8.71723	8.71723	8.71723	15.5442	15.5442	15.5442	8.71723	8.71723	8.71723	8.71723	8.71723	8.71723
ostta11g02150	17.9325	18.7633	19.4649	13.765	13.765	13.765	19.0224	18.8995	18.8643	16.7718	22.223	19.6228	17.0985	20.0034	18.2948	19.9419	18.4307	19.4649
ostta11g02160	21.5347	15.8557	21.4001	20.0035	15.3878	21.4855	20.5821	19.2922	21.1999	18.1071	16.9586	21.4923	21.0843	20.8661	21.7217	22.3476	17.721	21.4001
ostta11g02190	19.5566	19.3958	16.5961	19.7215	18.6492	16.2117	18.7189	19.6447	16.6954	18.7506	19.6502	16.8081	19.6754	19.5253	16.7522	19.1517	19.7693	16.5961
ostta11g02260	19.4456	20.5922	18.9097	19.4863	20.579	18.6283	19.3695	19.9427	17.9029	18.3302	19.7568	18.4051	18.7196	18.5523	18.4602	18.407	19.3385	18.9097
ostta11g02310	18.4601	18.3688	19.7438	18.2732	18.4346	19.7528	18.4373	18.3775	19.7114	17.833	17.3457	19.8887	18.5882	17.7584	19.8691	18.3675	18.3792	19.7438
ostta11g02360	18.6092	19.0301	18.3688	16.4898	15.6104	18.4628	18.009	18.2203	18.5097	16.8334	16.8334	16.8334	17.9209	17.753	18.13	17.4682	18.5369	18.3688
ostta11g02410	19.1555	18.9862	19.6271	18.7289	18.7119	18.7439	19.0568	18.779	19.32	19.5009	19.4155	18.7957	18.9133	18.9817	19.3305	19.3417	18.1476	19.6271
ostta11g02440	17.7453	16.9837	17.9144	17.412	14.6153	17.8685	17.7318	17.1147	17.6223	12.9874	15.9343	17.6278	17.5426	17.1181	17.5437	17.6316	16.6378	17.9144
ostta11g02450	15.2682	16.8458	16.057	15.812	15.812	15.812	15.4237	15.7104	15.5671	15.7348	15.7348	15.7348	15.9024	15.9024	15.9024	15.6802	15.6802	15.6802
[truncated: 868 more rows]

## Sheet: SD_proteomic_data
Proteomic data in SD (8h light / 16h dark) entrained cultures
ProteinID	zt0_1	zt0_2	zt0_3	zt4_1	zt4_2	zt4_3	zt8_1	zt8_2	zt8_3	zt12_1	zt12_2	zt12_3	zt16_1	zt16_2	zt16_3	zt20_1	zt20_2	zt20_3
ostta01g00010	17.7199	18.2684	17.6358	17.9762	17.1302	18.973	17.9543	17.1769	15.7103	15.9176	16.6017	17.7195	16.3311	17.4473	17.3098	16.3821	17.3295	16.8558
ostta01g00020	18.1566	18.8479	18.4095	17.864	18.475	17.5298	16.9748	17.885	17.802	16.032	16.8074	18.0395	16.8378	17.2651	18.3331	17.1454	17.1327	16.2166
ostta01g00040	20.3194	20.3154	19.2953	20.1062	20.2354	20.1396	20.2198	20.0197	18.8132	20.3409	20.0612	19.0598	20.4714	19.8623	19.0848	19.9836	20.1395	20.0713
ostta01g00070	15.975	15.791	16.0242	16.0893	15.9597	15.8301	16.0382	15.9174	16.159	16.3529	16.2705	16.188	15.9644	15.9644	15.9644	16.4469	16.4469	16.4469
ostta01g00090	21.1645	21.5156	20.8322	21.2405	21.2023	21.1761	21.255	21.1927	20.228	22.0803	21.9801	21.3234	21.8409	21.9549	21.6783	21.7844	21.8351	21.768
ostta01g00100	17.7183	17.7846	17.4018	17.6973	16.7725	18.8657	17.7573	17.8972	17.4649	16.9913	16.2447	17.2424	17.943	17.703	17.1931	16.478	17.4889	17.7516
ostta01g00120	16.4465	16.4465	16.4465	14.9238	15.8064	14.0412	13.9775	16.9843	15.3452	17.7714	17.4562	17.3656	16.6199	17.2898	15.95	17.8177	17.8177	17.8177
ostta01g00130	16.0502	15.9819	15.9137	15.0623	15.3243	15.5864	16.0907	15.888	15.9893	15.6623	15.6623	15.6623	15.3353	14.5462	16.1244	16.4912	16.4912	16.4912
ostta01g00140	20.8811	21.0611	20.0854	20.8328	20.905	21.1462	20.9212	20.8429	20.4645	20.1661	20.3617	20.3903	20.4183	20.4989	20.3539	20.6433	20.4064	20.435
ostta01g00160	15.1748	15.1748	15.1748	11.1936	11.1936	11.1936	16.0672	16.0672	16.0672	13.3816	13.3816	13.3816	12.1217	13.6417	13.0518	14.0566	14.0566	14.0566
ostta01g00190	21.2271	21.6536	20.4853	21.5988	21.1458	21.3018	21.1264	21.121	20.795	21.2098	21.2817	20.2232	21.5557	21.8239	20.1498	21.7353	21.5387	21.6384
ostta01g00270	19.1307	18.2999	19.1645	18.8936	19.3742	18.9613	18.6508	18.7614	19.3888	18.6916	19.0048	19.3336	19.0186	18.4627	19.2122	18.9387	18.779	18.7393
ostta01g00280	15.0766	15.0766	15.0766	15.1663	15.1663	15.1663	15.256	15.256	15.256	16.8783	16.8783	16.8783	17.6292	17.6292	17.6292	17.3698	17.3698	17.3698
ostta01g00310	18.9081	19.3487	19.0993	19.1606	18.8614	19.3081	19.0905	19.0256	18.6815	18.881	18.4417	18.6927	19.0607	19.1798	18.7752	18.1851	18.4617	18.8202
ostta01g00320	18.0676	17.2315	16.1551	17.6925	16.2036	17.1494	17.2531	15.9587	14.9805	15.3299	16.986	15.114	17.2947	17.1048	16.5204	17.175	17.2323	17.1177
ostta01g00330	18.9765	18.4712	19.5072	19.0817	18.9419	19.0802	19.002	18.954	19.4784	18.6383	18.4136	19.5588	18.7381	18.8422	19.8306	18.987	18.6418	18.4755
ostta01g00400	19.7318	18.665	19.8682	19.7654	19.61	19.4234	19.1257	19.4125	19.5959	19.3648	19.5931	20.1079	19.6027	18.9998	20.0408	20.0175	19.1011	19.78
ostta01g00410	18.4788	18.4755	17.9234	18.5472	18.4705	18.3617	18.5986	18.4474	17.9386	17.9179	17.9716	17.6571	18.1598	18.2964	17.801	18.2755	18.1555	18.0182
ostta01g00450	16.0364	16.0364	16.0364	15.0889	15.0889	15.0889	15.7324	15.7324	15.7324	16.3758	16.3758	16.3758	16.2484	16.2484	16.2484	16.1424	16.1424	16.1424
ostta01g00485	20.4748	20.9797	20.9922	20.6069	20.7022	20.8099	20.6277	20.7552	21.392	20.2847	20.9133	20.795	20.581	21.1921	20.846	20.926	21.0708	21.087
ostta01g00490	21.0957	19.4746	22.1851	20.2558	20.1876	20.1312	21.015	20.2501	20.8981	20.531	19.7198	21.3281	19.9172	19.1696	21.3461	19.532	19.6864	19.5787
ostta01g00500	16.2542	16.8486	16.5514	16.14	16.4933	16.8658	14.9575	17.521	16.2392	16.1409	16.1409	16.1409	16.1163	16.3811	16.7235	16.3115	16.1025	17.2347
ostta01g00510	8.80532	8.80532	8.80532	8.80532	8.80532	8.80532	8.80532	8.80532	8.80532	13.4589	13.4589	13.4589	8.80532	8.80532	8.80532	8.80532	8.80532	8.80532
ostta01g00550	18.7745	17.3177	17.9416	18.7673	17.2274	18.3723	18.6595	17.4898	17.802	17.8663	16.7096	17.3996	18.6125	16.5862	17.3807	17.9766	16.8961	18.4332
ostta01g00610	15.8657	14.6557	16.0422	15.4886	14.8979	16.0793	15.8135	15.9557	16.0979	15.5975	15.5975	15.5975	14.2701	15.1804	15.8935	15.3101	15.5356	15.7611
ostta01g00620	21.6479	21.7424	21.3248	21.6	21.2418	21.7142	21.2032	21.5279	20.9581	21.767	21.683	21.3999	21.9651	21.4566	21.3685	22.1102	21.7497	21.6664
ostta01g00660	17.9982	17.9982	17.9982	17.5781	17.7326	17.887	17.8159	17.5379	17.6769	17.7987	17.7987	17.7987	18.0636	17.7775	17.9205	17.9376	17.232	17.5848
ostta01g00670	19.0578	19.6608	18.9175	19.3018	19.692	19.5638	19.2216	19.4627	18.6888	19.0478	19.1658	18.7068	19.3796	19.5383	18.73	19.5705	19.4056	19.3231
ostta01g00720	22.093	22.1366	21.9747	21.8906	22.0689	22.1115	21.9695	22.1785	22.1593	21.9145	21.9878	21.5634	21.9632	22.0983	21.3378	22.0436	22.2026	22.3919
ostta01g00760	17.2678	17.7779	17.3073	17.2424	16.2232	18.1488	17.6985	17.5295	17.9519	16.9399	16.4018	18.2163	17.7803	16.5087	17.6173	16.5587	17.1587	17.724
ostta01g00780	14.2119	13.76	13.9859	14.2399	14.2288	14.4283	14.2439	14.486	14.3649	13.866	13.866	13.866	13.3671	13.3671	13.3671	13.481	14.1458	13.8134
ostta01g00810	18.4303	18.4303	18.4303	18.0514	18.2825	17.9156	18.3187	18.2005	18.2596	18.4465	18.3639	18.4052	18.2432	18.2432	18.2432	17.9852	18.1738	18.3762
ostta01g00820	8.80532	8.80532	8.80532	8.80532	8.80532	8.80532	13.4954	13.4954	13.4954	8.80532	8.80532	8.80532	8.80532	8.80532	8.80532	8.80532	8.80532	8.80532
ostta01g00860	19.4884	18.8586	19.4644	19.4139	19.0594	19.0317	19.4174	18.9533	19.3377	19.176	19.1427	19.4485	18.6151	18.6888	19.3801	19.0346	19.135	19.0469
ostta01g00890	25.0971	25.1909	25.0193	24.9346	24.935	25.2127	24.9607	24.8535	25.071	25.1232	25.0243	25.0468	25.077	25.3209	25.0115	25.0645	25.0465	25.0013
ostta01g00950	15.6852	15.8847	15.7849	16.3035	16.3035	16.3035	15.6678	15.7552	15.7115	15.7935	15.7935	15.7935	15.8755	15.8755	15.8755	15.2509	15.5402	15.6274
ostta01g00970	17.9246	17.3838	17.3489	17.2357	17.2341	18.1252	18.0148	17.4794	17.7471	16.919	17.0926	17.0147	17.0359	17.1342	17.085	17.1999	18.0018	17.4933
ostta01g00980	20.3684	19.6943	18.8724	19.6713	20.033	19.6342	19.3151	19.5429	18.8699	19.8403	20.2781	18.9909	19.8163	20.1412	18.0359	19.835	19.7968	18.7225
ostta01g01020	20.0662	17.9907	21.4385	19.4079	19.2369	18.547	19.8821	19.1013	21.2438	19.8873	19.4963	21.0807	19.613	18.0585	21.0215	18.9091	19.2369	19.4611
ostta01g01030	20.0833	20.7917	20.1949	20.1864	20.4679	20.5817	20.0906	20.2787	19.9301	19.5297	19.9267	20.0687	19.9374	19.9896	20.1474	20.1592	19.9476	20.0342
ostta01g01080	17.9935	17.5063	16.2216	18.1218	16.8926	17.5495	17.8461	17.3107	15.5938	16.93	16.0538	16.4919	16.0415	17.2592	16.6503	14.3926	16.445	15.4188
ostta01g01085	18.5363	18.4311	18.8362	18.5923	18.3562	18.6104	18.4533	18.1774	18.579	18.5827	18.3146	18.8576	18.5927	18.6103	18.9791	18.6478	18.5068	18.6473
ostta01g01140	16.9631	17.2607	17.5583	16.3298	16.3298	16.3298	16.9603	16.9603	16.9603	16.8111	16.9774	17.1436	17.0903	17.0903	17.0903	15.0295	15.0295	15.0295
ostta01g01160	16.3899	16.8783	14.2324	14.7942	14.4053	15.1832	14.0412	15.0648	14.553	15.7905	15.7905	15.7905	14.8924	16.3897	15.6411	14.6137	14.6137	14.6137
ostta01g01170	19.6562	20.2147	19.9354	19.7761	19.6951	19.832	19.5253	19.8037	19.6645	18.4593	18.8769	18.6681	18.4861	20.1446	19.3153	18.8386	19.1194	19.1199
ostta01g01210	17.3463	17.7685	17.896	17.8408	17.3776	18.1408	17.4145	17.4037	17.7578	17.4113	15.7492	17.9761	17.7563	16.6787	17.7628	17.317	17.2739	17.9283
ostta01g01250	18.5174	19.3239	17.2025	18.9986	18.902	19.3699	18.9098	18.734	17.279	18.2964	16.0424	17.3926	17.2826	18.7912	17.9116	18.7071	18.4151	18.4795
ostta01g01290	18.316	17.7325	18.3239	18.881	18.8238	17.3365	18.8347	18.647	18.6029	16.8241	18.027	18.188	18.7151	18.4685	17.3887	18.1884	18.7991	18.3264
ostta01g01320	20.5095	20.2871	20.1514	20.4558	20.6699	19.6931	20.3754	19.7822	20.7706	20.0391	20.3523	20.3193	20.5097	20.4104	20.4712	20.1217	20.4518	19.5349
ostta01g01350	17.6191	17.5998	16.1899	17.0805	16.9401	17.8851	17.6805	16.9797	15.0109	17.0123	16.0874	15.6171	17.0608	16.2569	17.1414	16.9069	16.042	16.2391
ostta01g01380	13.7723	13.7723	13.7723	13.5826	14.2963	12.8688	8.80532	8.80532	8.80532	8.80532	8.80532	8.80532	12.4725	12.4725	12.4725	13.7398	14.4657	13.6806
ostta01g01430	15.7135	15.7135	15.7135	15.7016	15.7016	15.7016	15.019	15.019	15.019	16.9296	16.9296	16.9296	17.2799	17.2799	17.2799	15.7255	15.7255	15.7255
ostta01g01460	18.166	18.8119	18.0279	18.4953	18.4424	18.3896	17.7448	16.741	18.1991	17.3488	17.0736	17.6241	17.8977	17.9248	17.8707	16.8134	16.7611	16.9049
ostta01g01480	15.3898	14.855	15.1224	15.9598	15.9598	15.9598	14.4448	14.4448	14.4448	14.8563	14.8563	14.8563	15.2678	15.2678	15.2678	15.1951	15.1951	15.1951
ostta01g01500	24.4522	24.047	23.8631	24.1839	24.1164	24.1014	24.172	24.1311	23.7147	24.1343	24.1266	23.8099	24.1638	24.0813	24.0024	24.2463	24.1594	24.1858
ostta01g01510	21.4336	22.2616	21.0042	21.7789	22.0804	21.938	21.4281	21.7289	20.9761	22.0322	22.1509	21.0693	22.1454	22.3312	21.0723	22.3687	22.1399	22.2476
ostta01g01530	17.5578	18.3683	17.0165	18.1063	17.43	18.4519	16.7225	18.1033	16.5119	17.4423	15.5672	17.3495	17.8624	17.3584	16.9048	17.9976	17.0605	17.1221
ostta01g01540	14.4651	14.802	15.6847	13.6624	13.7577	13.5671	15.3175	15.185	15.4499	14.2798	14.2798	14.2798	15.2212	15.2212	15.2212	14.4763	14.1281	13.7798
ostta01g01550	20.2498	20.5738	19.9524	20.0703	20.262	20.435	19.8905	19.961	19.6717	19.0608	18.7327	19.802	19.0508	19.0539	19.7727	19.2862	19.0304	18.0439
ostta01g01560	23.7886	23.7705	22.653	23.7486	23.6857	23.7391	23.7901	23.7134	23.0012	23.5936	23.4524	22.6631	23.6363	23.5716	22.6812	23.5953	23.4885	23.4164
ostta01g01590	18.767	17.2045	18.9896	17.742	19.0392	17.9169	18.3824	17.5841	19.1318	17.7953	17.8742	18.9384	17.6524	17.1044	18.7836	17.1425	17.5747	18.4079
ostta01g01600	19.4895	19.7064	19.9147	19.4138	19.6629	19.5743	19.3547	19.2436	20.0245	18.5686	18.6221	19.8888	19.2194	19.097	19.5427	19.4009	18.571	19.4097
ostta01g01640	15.6033	15.5273	15.4512	16.1712	15.8161	15.461	15.4292	15.3215	15.2138	15.7649	15.6268	15.4887	15.8511	15.8288	15.8734	15.07	14.981	15.0255
ostta01g01670	8.80532	8.80532	8.80532	8.80532	8.80532	8.80532	8.80532	8.80532	8.80532	8.80532	8.80532	8.80532	15.3738	15.3738	15.3738	8.80532	8.80532	8.80532
ostta01g01690	17.4176	17.604	16.4105	17.2763	17.659	18.186	17.4988	17.1329	16.9381	15.7444	17.1116	15.956	16.8282	16.7545	17.5397	17.7953	17.0274	15.8843
ostta01g01700	17.1533	17.3844	16.9222	17.3911	17.1707	17.3552	17.4248	17.1796	17.1027	17.1612	17.2583	16.8627	17.3986	17.5559	17.4835	17.426	17.3034	17.3647
ostta01g01710	16.416	15.9904	15.4511	17.1603	16.3697	17.5753	16.561	16.1697	16.9522	17.2254	16.2471	15.6078	16.399	16.738	14.0996	17.2706	15.8914	15.9524
ostta01g01720	20.3971	20.6767	19.9202	20.4973	20.247	20.4986	20.2453	20.1951	19.7331	20.3377	19.842	19.5448	20.384	20.3572	19.4173	20.0365	20.1348	20.2586
ostta01g01750	17.2701	17.3803	17.496	17.0123	17.103	17.1631	16.4978	14.065	18.0652	15.781	14.746	16.5383	16.0196	14.2173	18.5349	15.4554	13.9205	16.0383
ostta01g01790	16.726	17.3714	16.9027	16.795	16.8434	17.1691	16.5207	16.84	16.9221	15.0326	15.0326	15.0326	16.4393	17.1773	15.1293	16.8698	17.071	15.8691
ostta01g01820	16.3966	14.2793	16.7536	15.9914	14.1937	15.0926	16.1725	16.328	16.4836	16.576	16.2063	16.5152	16.2693	15.481	16.4214	15.3549	14.886	15.8238
ostta01g01830	21.7544	21.7805	21.0752	21.6268	21.8164	21.8082	21.6516	21.6637	20.9457	21.5454	21.5523	21.0879	21.7523	21.8744	21.0885	21.8423	21.671	21.714
ostta01g01880	18.1855	18.5443	17.9815	18.3734	18.2467	18.5594	18.4612	18.3461	18.444	18.3789	17.5331	17.9374	18.171	17.6855	18.0842	18.1779	18.0243	18.2925
ostta01g01980	19.2513	18.3662	20.2717	18.7596	18.7801	18.4791	18.6771	18.3643	19.9878	19.5091	19.2294	20.2278	19.2624	18.4283	20.2139	18.3412	18.5775	18.9122
ostta01g02000	18.3684	17.6303	17.5657	18.5181	18.2601	18.55	18.0584	18.0859	17.7367	16.7776	18.8594	16.3096	18.207	16.3801	16.1318	18.6206	18.1019	18.2935
ostta01g02050	17.8816	19.222	18.5518	17.3671	17.9361	17.7914	18.3166	18.4973	18.407	18.1592	18.651	18.4051	17.9643	19.3955	16.8462	18.3825	17.7683	18.1386
ostta01g02080	18.0092	18.1062	18.0674	19.1289	17.7886	18.1819	17.8774	17.7171	18.5778	17.5042	17.3935	18.4089	18.7899	17.8273	18.3234	17.5309	17.6633	17.6994
ostta01g02100	8.80532	8.80532	8.80532	8.80532	8.80532	8.80532	8.80532	8.80532	8.80532	14.7217	14.7217	14.7217	8.80532	8.80532	8.80532	8.80532	8.80532	8.80532
ostta01g02170	15.0768	14.5024	16.5158	14.5501	15.5397	14.7933	16.3727	16.3727	16.3727	13.9565	15.2653	16.6635	16.7681	16.7681	16.7681	14.9229	14.8264	14.7299
ostta01g02180	15.2716	15.2716	15.2716	16.5487	16.5487	16.5487	17.8258	17.8258	17.8258	15.9223	15.9223	15.9223	16.4407	16.4407	16.4407	15.8561	15.8561	15.8561
ostta01g02200	18.5626	18.7027	17.2123	18.7111	18.2903	18.7268	18.4461	18.5174	18.1324	18.6605	18.3851	18.2081	18.4874	18.6308	18.2862	18.6545	18.4583	17.9098
ostta01g02210	23.2493	23.4389	23.3296	23.3158	23.571	23.4039	23.3063	23.3213	23.2056	23.1724	23.3518	23.3208	23.3762	23.5841	23.4559	23.5197	23.2529	23.205
ostta01g02220	21.1469	21.5286	20.9829	21.1451	21.3653	21.5363	20.8514	21.3357	21.0253	20.3499	20.744	20.5366	20.3833	20.7725	20.3246	20.1495	20.9032	20.9175
ostta01g02270	16.7939	16.7495	16.705	15.2162	17.2443	14.716	12.7205	12.9149	16.4713	16.7605	16.9374	15.4404	15.1709	15.6256	15.5291	15.5168	16.5156	16.6091
ostta01g02310	18.9653	19.249	17.8872	19.1441	18.9799	19.1617	19.1903	18.906	18.418	18.2099	17.9277	16.0724	18.8083	18.7279	16.6786	18.2421	18.148	17.9232
ostta01g02350	8.80532	8.80532	8.80532	12.7098	12.7098	12.7098	13.4623	14.3222	12.6025	13.3448	13.3448	13.3448	13.2274	13.2274	13.2274	8.80532	8.80532	8.80532
ostta01g02360	13.0378	12.7425	11.7037	13.3086	12.6161	12.9624	12.9359	12.6109	12.7734	14.5178	15.4382	11.0759	13.8111	14.4556	12.009	15.2886	14.7665	14.0267
ostta01g02370	16.5882	16.6882	16.7881	16.1854	16.1854	16.1854	16.5955	16.5955	16.5955	16.3054	16.5301	16.7548	15.9037	16.6781	16.6901	15.3217	15.9569	16.5922
ostta01g02380	16.7193	17.0702	16.7884	17.1018	15.8659	17.1218	15.921	15.9346	15.1658	15.8651	15.7549	15.5174	16.7395	15.9588	16.3045	15.5206	16.2401	16.9596
ostta01g02390	21.4699	20.3558	21.2468	21.3685	21.4335	20.9168	21.5369	21.1158	21.8056	21.1201	21.2133	21.7714	21.3266	20.6285	21.7458	21.3848	21.1922	21.2449
ostta01g02440	21.6944	21.8611	21.371	21.5974	21.2813	21.7571	21.2474	21.514	21.3178	21.3153	21.3015	21.3402	21.5554	21.7128	21.2974	21.8222	21.3456	21.6216
ostta01g02460	16.2914	15.6402	17.4907	16.411	15.2362	16.7094	16.6688	15.2635	18.0741	17.8784	17.8784	17.8784	15.2752	14.6234	15.927	15.6796	15.6796	15.6796
ostta01g02480	20.4969	20.0751	20.8071	20.321	20.5202	20.3015	20.1657	20.0993	20.8967	20.0036	20.278	20.8845	20.2823	19.88	20.9646	19.982	19.991	19.7732
ostta01g02490	20.6435	20.8943	19.6833	20.7206	20.5661	20.6732	20.0867	20.6576	19.4397	19.9475	20.2142	19.4374	20.3442	20.7804	19.8557	20.5898	20.4786	20.5191
ostta01g02510	20.9871	20.2204	20.8656	20.6494	20.9357	19.9036	21.054	20.6796	20.6668	20.8703	21.1058	20.7709	20.9336	20.5248	20.5512	21.101	21.0378	20.8521
ostta01g02520	17.8039	19.0787	18.5141	18.4314	18.1304	18.9999	18.6313	18.3794	18.1839	18.1731	17.6552	17.4306	18.3426	17.8554	19.1682	18.7253	18.672	18.018
ostta01g02580	11.9789	13.5842	10.3736	13.41	13.41	13.41	14.8411	14.8411	14.8411	14.7441	14.7441	14.7441	13.2747	13.2747	13.2747	12.6268	12.6268	12.6268
ostta01g02590	15.9968	15.7851	15.2051	16.0726	15.9462	16.1249	16.077	16.1058	14.823	13.8347	14.8355	15.1466	15.623	15.8959	15.7595	15.4354	15.5319	15.7101
ostta01g02610	16.6012	17.7211	16.5574	17.3428	17.6247	17.187	15.9937	15.9148	16.159	16.3061	13.0634	16.8738	16.8406	16.5654	16.4661	17.8825	17.1307	16.9957
ostta01g02615	8.80532	8.80532	8.80532	11.9843	11.9843	11.9843	8.80532	8.80532	8.80532	8.80532	8.80532	8.80532	8.80532	8.80532	8.80532	8.80532	8.80532	8.80532
ostta01g02650	18.2657	15.745	18.2595	17.9322	17.2898	16.63	18.3115	15.9004	17.9262	18.6729	16.9264	18.2341	17.7303	18.5319	19.3334	19.0027	16.2789	17.2311
ostta01g02660	15.9255	17.1697	16.5476	16.0066	15.7291	15.7884	15.8281	16.7406	15.1948	16.1334	16.1334	16.1334	15.6648	16.1241	15.8945	17.6638	16.6179	17.4889
ostta01g02670	17.6096	17.9183	15.8601	17.3884	17.3197	16.0162	16.6517	15.8501	16.2509	15.5938	13.8289	16.1527	17.6921	17.7674	17.7298	17.576	15.8822	15.8929
ostta01g02680	16.9706	16.7776	15.6276	16.6779	15.793	16.256	15.8433	16.545	15.7985	15.7048	16.1077	15.8279	16.2786	16.0331	16.0995	16.2978	16.2978	16.2978
ostta01g02740	17.7341	17.7341	17.7341	17.4126	17.3312	17.3719	17.2205	17.5308	17.8411	17.7262	17.6102	17.4942	17.1942	17.0689	17.9113	17.098	16.9524	17.9771
ostta01g02760	19.3627	19.3144	18.6465	18.9916	19.1873	19.1058	19.2957	19.0818	18.9053	18.5696	18.5906	19.0197	18.6868	19.1488	19.4168	19.1281	18.1126	18.2729
ostta01g02770	19.0572	19.8998	19.2988	19.2	19.4943	19.6597	18.9902	19.3935	19.3053	19.0161	19.3435	19.5244	19.2797	19.415	19.4064	19.6284	19.224	19.3123
ostta01g02780	21.2098	21.1173	20.7427	21.0178	21.4508	21.4476	21.0605	21.2764	20.9229	20.6128	20.9877	21.0861	20.9086	21.4292	21.0382	21.1191	21.0622	21.1052
ostta01g02820	16.0431	16.0431	16.0431	16.6879	16.6879	16.6879	16.8213	16.8213	16.8213	8.80532	8.80532	8.80532	8.80532	8.80532	8.80532	16.8647	16.8647	16.8647
ostta01g02825	18.8634	17.4338	19.211	17.7236	18.2319	17.8432	17.8551	17.7258	19.1002	18.135	17.9313	18.9368	17.8781	16.8196	19.2544	16.7906	17.5384	17.9162
ostta01g02830	13.8856	15.5358	14.7107	15.302	15.302	15.302	14.9832	14.9832	14.9832	14.6645	14.6645	14.6645	14.1361	14.1361	14.1361	14.4234	14.4234	14.4234
ostta01g02840	15.1172	15.1172	15.1172	13.681	14.6464	12.7157	14.052	14.052	14.052	14.9651	13.8809	14.423	14.714	14.714	14.714	15.2538	15.3573	15.1504
ostta01g02847	19.9592	17.9279	18.6536	18.5643	18.7014	18.6081	18.9063	18.5992	18.7643	19.483	18.9248	18.6286	19.0448	18.2746	18.7294	18.6864	18.8868	19.0514
ostta01g02850	18.0869	16.5374	15.2343	16.0002	16.9023	18.1671	17.4743	17.8367	16.2219	16.8511	16.4029	15.9548	17.628	16.4097	15.9222	16.2648	14.8953	17.6344
ostta01g02870	17.4346	17.2461	17.0576	17.4467	17.4875	17.3826	17.5774	17.0943	16.6112	17.5068	17.5068	17.5068	17.6975	17.6975	17.6975	17.8881	17.7572	18.019
ostta01g02880	17.3333	17.6918	17.1533	17.5718	16.9819	16.3962	17.2944	17.0891	16.8837	17.1982	17.1481	17.098	17.141	17.141	17.141	17.2305	16.8628	17.3082
ostta01g02920	15.2025	14.5165	15.8884	14.5677	14.5677	14.5677	14.4285	14.4285	14.4285	14.2892	14.2892	14.2892	13.9202	13.9202	13.9202	13.5512	13.5512	13.5512
ostta01g02940	17.3548	18.0093	17.4756	17.568	17.6866	17.9958	17.4041	17.5006	17.4542	17.2918	16.1059	17.3594	17.3848	17.3807	17.3117	17.9071	17.4784	17.8563
ostta01g02960	18.1465	18.1465	18.1465	8.80532	8.80532	8.80532	8.80532	8.80532	8.80532	8.80532	8.80532	8.80532	8.80532	8.80532	8.80532	17.5715	17.1301	18.013
ostta01g02970	8.80532	8.80532	8.80532	8.80532	8.80532	8.80532	8.80532	8.80532	8.80532	14.342	14.342	14.342	13.4216	13.4216	13.4216	8.80532	8.80532	8.80532
ostta01g02980	16.6631	16.4725	16.2819	16.4486	16.4486	16.4486	16.2097	16.2975	16.3853	15.8103	15.8103	15.8103	16.716	16.716	16.716	16.5943	16.5943	16.5943
ostta01g02990	15.6567	15.7403	15.824	15.2227	15.5311	15.8394	14.0723	15.0528	16.0332	15.5835	15.4464	15.7206	15.0533	16.2236	15.8245	15.7204	15.7204	15.7204
ostta01g03030	20.9766	21.2778	21.1465	21.2033	20.9504	21.2937	21.357	20.8872	21.2108	20.6674	20.588	21.2937	20.3998	20.78	21.2358	20.9231	20.7954	20.7958
ostta01g03040	25.46	24.9289	25.3421	25.3627	25.363	25.0112	25.2549	25.1372	25.3361	25.9173	25.5297	25.5399	25.8209	24.7412	25.4113	25.3295	25.3889	25.3282
ostta01g03050	17.5098	16.7353	17.6569	15.5937	17.2604	16.9082	17.1526	17.0558	17.5127	18.286	18.2112	17.5498	17.9832	18.3369	17.4756	18.5767	17.7492	17.8228
ostta01g03060	8.80532	8.80532	8.80532	15.0534	15.0534	15.0534	8.80532	8.80532	8.80532	8.80532	8.80532	8.80532	8.80532	8.80532	8.80532	8.80532	8.80532	8.80532
ostta01g03070	18.5367	19.157	19.0307	18.4216	18.3096	18.829	18.2161	18.3247	19.2636	17.856	18.2997	18.8164	18.1335	18.4777	18.9218	18.1878	18.3224	18.68
ostta01g03080	17.2687	18.0894	15.8009	18.3397	17.7212	17.7402	17.6224	17.8424	17.7466	16.4292	16.0965	15.9347	16.7834	17.0488	16.6862	16.8873	17.1011	17.068
ostta01g03100	18.5038	18.5628	18.7003	18.9124	18.3003	18.0125	17.2381	17.0952	18.6142	18.2171	18.4048	18.6629	19.6253	18.3586	18.2112	18.3857	17.8552	18.4721
ostta01g03110	18.3562	18.8823	18.329	18.2398	18.3402	18.5209	18.1218	18.0343	18.2955	18.3321	18.6136	18.2658	18.3443	18.9716	18.4834	18.4881	18.8043	18.8468
ostta01g03120	16.2816	17.2925	16.787	16.6637	14.7029	16.9816	16.1494	17.1259	16.6332	15.1529	16.5974	16.0954	17.1648	15.9035	14.6422	16.8382	16.4776	16.849
ostta01g03140	19.8878	19.109	19.9588	20.0621	18.8044	19.8959	19.8782	18.4192	19.5118	19.5309	19.262	19.5096	19.72	20.5095	19.8354	18.8734	19.3673	18.5661
ostta01g03150	18.8698	17.2492	20.021	17.8869	18.1184	17.5652	18.3898	17.9296	19.0054	18.3778	18.3923	19.8539	18.0831	17.2856	20.0909	17.3823	17.9752	18.1968
ostta01g03160	17.5511	17.5511	17.5511	16.9483	17.195	17.4418	8.80532	8.80532	8.80532	8.80532	8.80532	8.80532	8.80532	8.80532	8.80532	8.80532	8.80532	8.80532
ostta01g03170	17.6325	17.3262	17.8789	17.5367	17.2393	17.2214	17.5446	17.4416	17.3386	16.7803	16.094	17.4666	17.1486	16.894	17.5088	16.8546	17.0651	17.0779
ostta01g03190	21.8946	22.2761	22.1781	21.8508	21.874	22.0899	21.8585	21.9489	22.0326	21.2739	21.4793	21.9802	21.4729	21.7759	21.7811	21.6225	21.5247	21.773
ostta01g03210	16.0431	16.0431	16.0431	15.8495	16.0685	15.4099	15.7244	15.7244	15.7244	15.953	15.953	15.953	8.80532	8.80532	8.80532	8.80532	8.80532	8.80532
ostta01g03230	16.5542	16.165	16.399	16.4629	16.6072	16.4624	16.4543	16.4922	16.3594	16.6703	16.5911	16.0392	16.4094	16.4456	16.1139	16.4668	16.4543	16.4793
ostta01g03250	19.8698	20.2084	20.1642	19.9333	20.0548	20.5795	19.8832	20.2479	19.6733	19.9674	19.974	19.2084	20.3486	20.5207	19.7316	20.2545	20.3431	20.5146
ostta01g03260	14.4766	13.3145	13.8956	14.0288	14.5337	14.8689	14.4029	14.7204	14.5616	13.0781	13.0781	13.0781	13.7733	16.1048	13.6854	13.3138	14.5459	15.778
ostta01g03280	23.5567	23.6564	23.183	23.5208	23.4808	23.5983	23.5132	23.5081	23.3157	22.7647	22.8255	22.9108	22.9517	23.1346	22.8966	22.9605	22.8687	23.0293
ostta01g03300	19.5607	19.4527	18.6759	19.4906	19.4269	19.6726	19.5381	19.456	19.2444	19.3309	19.3226	18.8408	19.4588	19.2309	18.5756	19.4568	19.507	19.5829
ostta01g03310	20.0684	20.4637	19.0769	19.8859	19.7621	20.1219	19.7861	19.7484	19.0031	19.1697	18.7776	18.8403	19.2967	19.6237	19.4653	19.2491	19.5276	19.4001
ostta01g03320	16.0705	14.9055	18.3528	15.587	15.4627	15.3384	15.0608	15.1696	17.9136	16.2864	16.0702	17.826	15.4247	16.501	17.5773	15.6663	15.6721	15.6604
ostta01g03340	16.6508	15.6187	14.3601	15.6736	15.3323	16.3698	14.549	15.547	13.6256	15.6225	15.287	15.4547	15.7547	16.1622	15.9585	15.5965	15.45	15.9183
ostta01g03380	17.3335	16.9506	17.3051	15.9252	16.7144	17.136	15.65	16.2895	16.7088	15.4278	16.3035	17.1792	15.7085	16.2633	16.8182	14.1437	14.7299	15.3161
ostta01g03390	18.5167	15.6191	17.7128	18.0471	17.5773	17.4602	18.7402	17.4235	18.2407	18.0853	17.8386	17.7256	18.0615	16.0498	17.5499	17.6552	16.1714	16.365
ostta01g03410	14.6675	14.6675	14.6675	14.527	14.527	14.527	8.80532	8.80532	8.80532	8.80532	8.80532	8.80532	8.80532	8.80532	8.80532	14.8081	14.8081	14.8081
ostta01g03420	22.3086	22.7906	22.704	22.4395	22.4357	22.4744	22.3226	22.4747	22.7584	21.9031	21.8994	22.3113	21.9413	22.2597	22.532	21.9229	22.1238	22.1762
ostta01g03440	15.1914	15.1914	15.1914	8.80532	8.80532	8.80532	8.80532	8.80532	8.80532	15.6487	15.6487	15.6487	8.80532	8.80532	8.80532	8.80532	8.80532	8.80532
ostta01g03450	21.3663	21.7151	20.4593	21.2862	21.4985	21.8257	21.3827	21.627	21.03	20.3929	20.7901	20.5567	20.3834	21.0111	20.2298	20.7813	20.9626	21.2872
ostta01g03530	15.9013	15.6406	15.8849	15.0904	14.3966	15.7842	15.829	16.0988	15.2336	15.096	14.4087	15.7833	15.0696	15.4989	15.9282	15.3994	15.555	15.7106
ostta01g03550	15.2116	15.2116	15.2116	8.80532	8.80532	8.80532	8.80532	8.80532	8.80532	8.80532	8.80532	8.80532	8.80532	8.80532	8.80532	8.80532	8.80532	8.80532
ostta01g03590	12.6954	12.6954	12.6954	14.3142	14.3142	14.3142	8.80532	8.80532	8.80532	8.80532	8.80532	8.80532	13.7217	13.7217	13.7217	13.8423	14.688	14.2651
ostta01g03600	21.35	21.6202	21.3406	21.3819	21.3902	21.5132	21.3405	21.345	21.3902	21.0663	21.175	21.1763	21.3055	21.4189	21.6089	21.44	21.2452	21.3697
ostta01g03620	19.6853	19.7868	19.6587	19.4952	19.4327	19.758	19.4476	19.4278	19.5819	18.3329	18.4913	19.5045	18.8636	18.8615	19.115	18.991	18.505	18.7234
ostta01g03630	18.625	17.6155	18.0602	18.5114	18.712	18.3582	16.9109	17.6842	18.6913	17.583	17.7305	17.8326	17.7827	18.3668	17.9782	18.522	17.0836	18.5225
ostta01g03640	19.103	19.1433	18.8609	19.0907	18.9972	19.0536	19.0978	18.9604	17.5817	19.2468	18.5446	17.6949	19.1984	17.2535	18.8731	17.7599	18.6929	19.2621
ostta01g03720	17.6063	18.4792	17.8747	17.9214	17.8036	17.687	17.6397	17.9867	15.7935	17.7176	17.1989	16.5544	18.2954	18.0561	16.7427	16.2481	17.082	17.9877
ostta01g03750	18.4366	19.2622	17.8063	19.3489	18.6534	18.8033	19.0924	18.7991	17.9337	19.0733	18.7434	18.2636	19.1855	19.0028	18.3157	19.2608	18.8505	18.5176
ostta01g03760	23.3922	23.5525	23.5262	23.2398	23.3085	23.3774	23.2274	23.2788	23.2432	23.2089	23.3008	23.4268	23.3206	23.45	23.3248	23.3789	23.3696	23.4069
ostta01g03770	20.4639	18.6902	21.1676	19.4983	19.3723	19.3119	19.5121	18.6254	20.5438	20.1748	19.4155	20.6325	19.5345	18.5318	20.999	18.0903	18.4738	18.6783
ostta01g03880	17.2518	17.2518	17.2518	17.0941	17.0941	17.0941	16.9363	16.9363	16.9363	8.80532	8.80532	8.80532	8.80532	8.80532	8.80532	8.80532	8.80532	8.80532
ostta01g03890	16.7652	15.2305	18.1006	15.9004	14.8858	15.3931	16.4991	17.0887	17.6784	16.9183	16.6832	17.8133	15.8725	15.7817	17.9418	15.7505	15.0364	15.3935
ostta01g03910	15.9415	17.8352	19.2995	18.0619	16.1142	15.6094	17.2755	17.5387	17.8019	17.0225	15.8921	17.6608	17.3565	15.7832	15.8693	17.0501	16.0637	15.0773
ostta01g03920	18.1749	15.9214	18.3938	18.4653	17.9257	17.9257	17.7054	17.5513	19.0807	16.3537	17.8738	18.6159	17.6444	16.7748	18.4755	17.3378	17.464	17.7592
ostta01g03970	20.2501	20.6457	20.3582	20.1838	20.1319	20.2476	20.2536	20.1734	20.2476	19.9278	19.7019	20.0452	20.0247	20.3614	20.3454	20.0222	20.2432	20.0663
ostta01g03990	17.0285	17.1564	17.7155	17.191	16.3277	15.4643	17.7582	17.8128	17.8675	17.2852	16.5829	17.8664	17.4146	17.5851	17.6096	16.381	16.381	16.381
ostta01g04030	18.4553	18.6975	17.9917	18.5662	18.6739	18.872	18.453	18.6877	17.6484	17.8089	18.4377	17.347	18.7883	19.2741	17.7982	18.6107	18.9089	18.4877
ostta01g04050	16.5052	16.5734	16.5393	16.4375	16.1415	15.6675	16.7597	15.0581	15.9089	16.2665	15.2219	14.1773	16.7183	15.1805	13.6427	15.8492	16.6909	16.0968
ostta01g04060	11.9507	11.9507	11.9507	11.7681	11.7681	11.7681	11.3256	11.3256	11.3256	10.8831	10.8831	10.8831	11.5082	11.5082	11.5082	12.1333	12.5485	11.7182
ostta01g04100	16.2844	16.7907	17.297	16.2342	16.2752	16.3163	16.1417	16.1417	16.1417	16.2784	16.2784	16.2784	16.4152	16.4152	16.4152	16.3658	16.3658	16.3658
ostta01g04120	14.2463	14.2463	14.2463	14.521	15.4005	16.28	15.154	15.6591	14.6488	14.9757	14.9757	14.9757	14.7975	15.0383	14.5567	14.5219	14.5219	14.5219
ostta01g04130	19.9079	19.9553	19.4748	20.0305	19.904	19.5518	19.7223	19.5366	19.1859	19.253	18.7144	18.6677	19.5766	20.0921	19.0759	19.2501	19.2612	19.3637
ostta01g04140	21.0142	20.8112	20.7027	21.317	21.3223	21.476	21.3197	21.4553	20.5659	20.8579	20.742	20.6722	20.7543	20.9398	20.8556	20.7514	20.9092	20.7299
ostta01g04150	20.4285	20.5997	20.3955	20.482	20.6274	20.7058	20.2918	20.6184	21.0871	19.833	19.9704	20.652	20.1864	20.4015	20.3892	20.5606	20.1851	20.5038
ostta01g04170	20.7977	21.0699	21.0062	20.7975	20.8741	20.8184	20.7925	20.8264	21.5637	20.436	20.4639	21.4166	20.3653	20.7307	21.3005	20.7212	20.7222	20.7159
ostta01g04180	16.6985	16.7177	16.497	16.6093	16.6493	16.7875	16.6254	16.3746	16.1239	16.5529	15.8487	16.106	16.5702	16.3525	16.1349	16.2657	16.1523	16.6871
ostta01g04210	17.1802	16.4921	17.1538	16.7246	17.0759	17.4272	17.394	16.7826	15.9578	16.9823	17.4335	16.5311	17.5476	17.7378	16.7006	17.5753	17.143	14.8
ostta01g04240	20.3706	18.8977	21.0922	19.7556	19.6401	19.2876	19.9392	18.914	20.8088	19.9772	19.6601	21.0123	19.4008	17.264	21.0319	17.1482	18.2626	19.045
ostta01g04250	17.0621	17.2451	17.0522	17.2762	17.0731	17.0102	16.9029	16.4683	17.9446	16.729	16.4905	17.8725	16.7672	17.5734	17.8255	17.4246	16.6617	15.8744
ostta01g04270	17.6268	17.6795	15.2948	18.4632	18.0115	18.52	18.0236	18.0826	15.8687	16.8958	17.0498	16.9728	17.1384	17.4049	14.3228	17.4838	17.1632	17.4347
ostta01g04280	20.02	20.5538	16.0098	20.1345	20.1754	20.6867	20.0343	20.2084	18.1297	20.4631	20.0078	17.9777	20.5644	20.6141	16.4337	20.8939	20.7178	20.1225
ostta01g04290	13.5449	13.3771	13.461	13.4158	13.5414	13.5276	13.4922	13.769	13.6306	12.132	12.132	12.132	12.9573	13.2612	13.1092	12.7703	13.5708	13.1835
ostta01g04340	21.4342	21.7866	21.1548	21.3729	21.4018	21.6269	21.3964	21.4794	21.3576	21.2569	21.3075	21.1076	21.4159	21.5774	21.1767	21.5565	21.5165	21.5704
ostta01g04350	18.0728	18.215	18.2505	18.0612	17.9016	18.1005	17.7162	17.9695	18.3075	17.6441	17.2958	18.234	17.7568	17.2494	18.2295	17.952	17.3543	17.2567
ostta01g04410	16.4219	16.7979	17.1739	16.5951	16.5951	16.5951	15.8583	16.085	17.2334	16.6664	16.8114	16.9564	16.3805	16.621	16.8614	16.7094	16.7094	16.7094
ostta01g04430	14.4837	15.3272	14.9054	14.7284	14.7284	14.7284	14.5431	14.9777	14.7604	8.80532	8.80532	8.80532	8.80532	8.80532	8.80532	8.80532	8.80532	8.80532
ostta01g04480	18.0573	18.1317	16.6	19.8929	19.5948	19.84	20.098	20.1146	20.7627	18.9305	18.6802	20.5646	18.5724	19.0582	20.408	18.8986	18.3849	18.2656
ostta01g04500	16.3603	16.8968	16.6286	16.389	16.8266	16.792	16.3704	16.7484	16.5594	16.3829	16.5913	16.4871	16.6207	16.9487	16.7847	16.8082	16.7375	16.879
ostta01g04530	19.9997	19.9776	20.1484	20.0328	20.0069	20.0335	19.9875	19.9821	20.105	19.8315	19.7608	20.4851	20.0628	19.5252	20.6782	20.064	20.0275	19.9629
ostta01g04550	18.2934	17.7183	17.7478	18.1654	18.2976	18.0473	18.2312	17.8935	17.8426	18.1521	18.4095	17.6358	18.3146	18.0134	17.9106	18.083	18.1461	18.0827
ostta01g04585	13.9591	14.0264	13.9927	12.9181	12.3298	13.7512	14.0296	12.8603	13.1264	12.5496	12.5496	12.5496	13.5403	13.5403	13.5403	11.7058	14.8849	14.5975
ostta01g04600	21.0544	20.9481	20.1016	20.9798	20.9545	21.0494	20.9536	20.9577	19.8221	21.0875	20.974	19.6713	21.2288	21.295	19.9256	21.3678	21.0033	21.3279
ostta01g04620	18.8301	19.1681	17.8801	18.181	17.9842	19.0429	18.7171	18.4046	18.4775	17.7885	17.8302	18.5723	17.5049	18.859	18.2622	18.2107	18.9925	19.1858
ostta01g04660	18.3485	18.1966	18.5737	18.1791	18.0409	18.0287	17.6791	18.0539	18.7796	16.0244	17.8122	18.4153	18.0626	18.0493	18.5403	18.2753	18.3981	17.9435
ostta01g04680	15.6921	15.6921	15.6921	16.4952	16.4952	16.4952	16.5945	16.5945	16.5945	8.80532	8.80532	8.80532	8.80532	8.80532	8.80532	8.80532	8.80532	8.80532
ostta01g04710	15.7364	15.7364	15.7364	15.6927	15.8371	15.7679	15.6497	14.8633	15.2565	15.8104	15.8104	15.8104	16.3644	16.3644	16.3644	14.6117	14.6117	14.6117
ostta01g04790	16.1242	18.8855	16.839	16.2811	16.5309	16.6313	16.8106	16.9909	16.8219	16.8335	17.2179	17.1926	16.8612	17.1409	17.4885	16.6473	16.8421	16.8415
ostta01g04830	17.2921	16.2094	17.2415	17.0693	16.9857	16.9922	17.2084	17.0332	17.1287	17.0689	16.8423	17.4157	16.9879	16.3832	17.3174	16.9477	16.9186	17.0947
ostta01g04840	18.7816	19.0245	17.7598	18.6756	19.6287	18.9649	18.8616	18.8494	17.9526	18.2086	18.7541	17.3272	19.1827	19.1299	17.8435	19.3959	18.4509	18.4099
ostta01g04850	17.4538	17.3204	17.2825	17.3424	17.1792	17.8994	17.3692	17.2797	17.4822	16.9639	16.9639	16.9639	17.2893	17.5688	17.6928	17.1365	16.9835	17.1205
ostta01g04900	20.5572	19.9329	19.3601	20.6808	20.3041	20.4033	20.231	19.9656	18.9944	20.2351	19.8251	19.2318	20.5177	20.2225	19.9343	20.529	20.3181	20.2993
ostta01g04920	23.417	22.6205	22.9824	23.1254	23.2191	22.8259	22.8993	22.7912	23.3576	22.7669	22.6476	23.3181	22.7204	22.7967	23.0612	22.9177	23.0573	23.1542
ostta01g04940	20.6135	19.986	20.9048	20.3448	20.0468	20.2843	20.5269	20.3045	20.4747	20.3372	20.1098	20.6915	19.9564	19.5834	20.508	19.1638	19.8477	19.7031
ostta01g04950	20.0844	19.8291	19.2628	20.1789	20.2219	20.2419	20.0442	20.196	19.4026	19.897	19.6912	19.3877	19.9705	19.9489	19.4648	20.0467	20.0195	20.0973
ostta01g04960	18.0688	16.0754	18.2974	18.0954	16.8253	17.2383	18.1334	18.0251	18.0019	17.9414	17.0174	16.6848	17.9963	17.5142	18.0482	17.8267	17.7917	18.194
ostta01g04970	8.80532	8.80532	8.80532	17.696	17.696	17.696	14.8985	14.8985	14.8985	14.5841	14.5841	14.5841	14.2697	13.4175	15.1219	8.80532	8.80532	8.80532
ostta01g04980	16.78	15.887	15.5321	16.7263	16.3425	15.9586	16.8333	15.8102	15.9804	16.4843	16.4843	16.4843	16.7607	16.7607	16.7607	16.4135	16.4135	16.4135
ostta01g05000	15.407	16.2453	15.4931	14.0924	16.1088	16.0102	15.7588	15.9885	15.5291	13.859	15.8272	15.7915	15.683	15.7682	15.5979	15.0662	15.3737	15.6813
ostta01g05005	20.045	18.1386	20.0388	19.0224	19.525	19.3539	19.6599	18.6566	19.2855	19.4658	19.3466	19.6314	19.8513	18.0677	19.7108	18.4129	18.7875	18.9471
ostta01g05020	24.128	24.4732	24.281	24.3232	24.3442	24.1907	23.995	24.2758	23.9753	24.0331	24.0225	23.8296	24.099	24.0793	23.5898	24.1424	24.0279	24.2896
ostta01g05030	15.5126	15.3245	15.4186	15.5702	15.5583	15.5464	15.1298	15.1298	15.1298	15.2613	14.1414	14.7013	8.80532	8.80532	8.80532	8.80532	8.80532	8.80532
ostta01g05040	19.2795	19.3847	18.9307	19.3627	19.5622	19.5718	19.2085	19.1486	18.7621	18.7959	19.5669	18.7635	19.4602	19.4863	18.7566	19.7476	19.4565	19.53
ostta01g05060	18.8777	19.2242	19.1868	19.0563	18.783	18.4499	18.9579	18.5705	19.0644	18.7865	17.7037	19.0778	19.1223	18.4016	18.9813	18.6457	18.988	18.8745
ostta01g05080	8.80532	8.80532	8.80532	8.80532	8.80532	8.80532	8.80532	8.80532	8.80532	8.80532	8.80532	8.80532	16.0528	16.0528	16.0528	17.1848	17.1848	17.1848
ostta01g05090	19.6634	19.9192	18.9832	19.792	19.7692	19.6128	19.9177	19.7977	18.042	19.6746	19.1958	19.1682	19.811	19.9277	19.459	19.8947	19.817	18.9684
ostta01g05110	16.1053	16.1053	16.1053	15.641	15.641	15.641	8.80532	8.80532	8.80532	8.80532	8.80532	8.80532	8.80532	8.80532	8.80532	16.5697	16.5697	16.5697
ostta01g05120	16.1074	16.7045	17.3016	16.4783	16.4783	16.4783	16.4508	15.9109	15.5973	15.2066	14.0257	15.4171	16.1637	16.1637	16.1637	16.4341	16.4341	16.4341
ostta01g05155	17.4355	17.7527	16.9056	17.3604	17.7715	17.7162	17.2972	17.6089	16.2744	15.8836	15.8097	15.9575	16.6984	17.1449	16.2518	17.2502	17.5457	17.7768
ostta01g05170	15.4614	15.8612	16.261	14.2484	14.1566	15.3663	14.2703	14.2703	14.2703	16.049	16.319	16.184	17.2138	16.7651	16.9895	15.7511	16.0002	16.2494
ostta01g05190	12.5014	12.5014	12.5014	8.80532	8.80532	8.80532	8.80532	8.80532	8.80532	8.80532	8.80532	8.80532	8.80532	8.80532	8.80532	13.7733	13.7733	13.7733
ostta01g05200	16.3605	16.4796	16.8002	16.6208	15.741	16.0967	16.5574	16.2026	16.4027	16.6423	16.4846	16.8725	16.6309	14.4925	17.057	16.6401	16.6401	16.6401
ostta01g05210	21.2799	21.3175	21.4707	21.2738	21.0626	21.3064	21.2403	21.1547	21.5626	20.209	19.9825	21.0786	20.3383	20.7496	20.9566	20.5147	20.7322	20.8705
ostta01g05230	16.9088	15.5301	16.8093	15.4072	15.01	14.6129	16.7346	16.7346	16.7346	15.9787	15.4229	16.5345	8.80532	8.80532	8.80532	8.80532	8.80532	8.80532
ostta01g05260	20.3276	19.6509	19.7373	20.0851	20.1395	19.9115	19.9022	19.7943	20.0226	19.6683	19.7743	18.952	20.1764	19.8678	18.9797	19.8329	20.0185	19.9798
ostta01g05280	16.1495	16.1495	16.1495	17.4354	17.8339	17.0369	16.7926	17.1623	16.9774	16.9316	16.9316	16.9316	16.8857	16.8857	16.8857	16.8008	17.698	17.2494
ostta01g05290	21.0096	22.6318	20.2473	21.8546	22.2261	22.0882	21.1163	21.8683	20.382	22.1617	22.2741	20.5942	22.5054	22.4553	20.5279	22.6406	22.5731	22.3759
ostta01g05300	19.7916	19.7448	19.3832	19.9375	20.0734	20.1507	19.9173	20.0364	19.2156	19.0845	19.449	19.3965	19.4789	19.7996	19.3152	19.9542	19.3774	19.3887
ostta01g05310	20.8255	21.3026	17.3842	20.5306	20.8495	21.0005	20.7647	20.9383	17.3886	20.0536	19.404	17.6399	20.0491	20.7618	19.3152	20.3173	20.5874	19.9811
ostta01g05320	17.3295	13.6816	18.2316	17.3872	17.3971	17.5855	16.7017	16.6568	17.7582	15.1669	14.3539	17.8821	15.6561	16.1988	18.2064	15.8797	15.735	17.8667
ostta01g05330	15.0638	15.0638	15.0638	14.3655	14.3654	14.3653	8.80532	8.80532	8.80532	8.80532	8.80532	8.80532	14.7188	15.6723	15.1956	15.7622	15.7622	15.7622
ostta01g05340	15.8271	16.9971	18.167	15.5827	15.2597	14.9508	16.0791	16.8189	17.5587	16.4456	16.4937	17.495	16.3949	15.8452	17.7018	16.1724	16.1176	16.9457
ostta01g05380	20.825	20.2711	20.474	20.5794	20.5265	20.2278	20.6476	20.2112	20.2749	20.9145	20.7403	20.7046	20.7373	20.2286	20.9279	20.1847	20.4756	20.3995
ostta01g05390	18.0886	18.1323	18.1761	16.9201	16.7106	16.501	16.1744	17.0096	17.8449	17.0662	15.9177	17.629	16.1583	16.8642	17.57	16.7649	17.5722	16.4215
ostta01g05400	16.5197	16.2292	15.9386	14.1888	14.5769	14.3829	14.3579	16.9064	16.3226	14.83	15.6537	16.4774	16.8085	16.8085	16.8085	14.3084	14.3084	14.3084
ostta01g05420	18.4864	18.4095	18.392	17.9041	18.3057	18.4561	18.421	17.8195	18.1271	16.7661	17.5762	18.4197	15.0701	16.5708	17.4317	17.0822	17.1352	17.5138
ostta01g05430	19.0394	19.4642	18.4944	18.7051	18.6113	19.0635	18.0786	18.4419	17.8186	17.9198	17.7774	17.376	19.1249	18.4141	17.2495	18.8101	18.4465	18.6647
ostta01g05450	17.2514	16.6028	15.9644	17.7399	17.4422	18.1013	16.4348	17.5841	16.2469	16.2266	17.8524	16.1557	18.4057	18.1059	16.6114	18.6991	14.9305	17.5877
ostta01g05460	17.3416	17.8543	16.753	17.332	17.1596	17.5734	17.272	17.5426	16.6874	16.4327	16.4771	16.5134	16.61	16.9425	16.4211	16.6197	15.029	17.2938
ostta01g05490	20.4598	20.8174	19.6535	20.5168	20.4018	20.7406	20.3979	20.2618	19.7153	20.2252	20.0965	19.3213	20.3298	20.6665	19.6181	20.7167	20.1664	20.3525
ostta01g05550	19.2761	18.2303	18.3446	18.8569	18.9	18.4798	19.1929	17.6979	18.6764	18.5067	18.1162	18.5446	18.6387	17.8095	18.6391	18.4805	17.9712	17.4086
ostta01g05560	19.6437	20.2474	19.3583	20.0895	20.2587	20.1287	19.8205	20.1129	19.4245	20.224	20.2075	19.3681	20.325	20.2867	19.5606	20.5681	20.4755	20.3779
ostta01g05600	17.7946	16.1126	16.6286	16.7015	16.1422	10.712	16.3263	12.5906	17.8602	13.3733	16.6772	17.3625	17.775	17.0268	16.2786	17.2574	16.9592	13.7514
ostta01g05610	16.5923	16.5923	16.5923	16.2687	16.1217	15.9748	16.5596	17.161	17.7623	17.0951	16.6384	17.5518	17.181	16.517	15.8264	17.0454	17.1633	17.2438
ostta01g05640	19.211	20.084	17.9104	19.4963	19.7759	19.9991	19.2095	19.5738	17.8969	19.0542	19.3677	16.3037	19.3487	19.9071	17.9646	19.6401	19.5396	19.764
ostta01g05650	19.5643	19.6379	19.6011	18.0583	18.7297	19.3132	19.4054	18.5489	18.9772	19.542	19.2573	19.3997	19.8526	18.5915	19.222	19.8376	19.8107	19.483
ostta01g05670	8.80532	8.80532	8.80532	16.1863	16.1863	16.1863	15.9901	15.9901	15.9901	15.8319	15.8319	15.8319	15.6736	15.6736	15.6736	8.80532	8.80532	8.80532
ostta01g05690	20.5543	19.1947	19.5862	20.4071	20.3157	20.2331	20.5937	20.186	20.5744	20.4342	20.4045	20.3748	20.3293	19.771	20.3768	20.1265	20.1944	20.3519
ostta01g05700	19.3276	17.1196	19.2895	18.5502	18.8446	18.3966	18.5208	17.0409	19.7868	17.7054	18.9668	19.4349	19.3208	18.1687	19.6274	18.9079	19.0298	19.1732
ostta01g05710	15.2737	15.3343	15.3949	15.1602	15.1602	15.1602	16.5232	16.5232	16.5232	15.7417	16.0215	16.3012	16.3719	16.0407	16.3957	15.8019	15.8019	15.8019
ostta01g05740	20.7052	19.125	18.2469	19.9658	17.3652	19.3962	20.8047	19.1778	17.4048	17.4018	18.672	17.603	16.9203	19.9896	17.7587	19.2608	18.937	20.8362
ostta01g05780	17.3669	16.4153	15.4636	16.344	16.503	15.3906	16.8638	15.8877	14.8393	16.8348	16.6609	16.7479	16.8508	16.6726	16.4944	16.1704	16.4042	16.3421
ostta01g05790	8.80532	8.80532	8.80532	8.80532	8.80532	8.80532	8.80532	8.80532	8.80532	8.80532	8.80532	8.80532	8.80532	8.80532	8.80532	14.9454	14.9454	14.9454
ostta01g05830	16.8575	16.6762	17.4004	16.4304	16.9619	17.2343	16.8891	17.0134	17.3935	16.0212	16.0266	17.4107	16.8146	15.5118	17.213	16.1011	16.5181	16.7892
ostta01g05840	8.80532	8.80532	8.80532	16.2417	16.2417	16.2417	8.80532	8.80532	8.80532	8.80532	8.80532	8.80532	8.80532	8.80532	8.80532	8.80532	8.80532	8.80532
ostta01g05850	8.80532	8.80532	8.80532	8.80532	8.80532	8.80532	14.17	14.17	14.17	17.207	19.3918	15.0221	8.80532	8.80532	8.80532	8.80532	8.80532	8.80532
ostta01g05870	18.0155	19.1855	19.0234	18.6821	18.5893	19.2062	18.7382	19.0652	19.3606	17.2869	18.8994	19.0541	17.8045	18.6252	18.8856	18.0416	19.2408	18.7291
ostta01g05910	17.7116	17.1773	17.602	17.2083	17.0271	17.7139	17.6498	17.165	17.1448	16.4915	16.3889	17.0639	16.4599	16.8352	17.2104	16.5036	16.3876	16.8413
ostta01g05920	19.4348	19.5529	20.0953	19.3728	19.4373	19.3551	19.3575	19.3282	19.3367	19.9795	19.9753	20.0119	19.9611	19.86	20.1789	19.7286	19.5312	19.888
ostta01g05930	18.196	16.9459	18.1547	17.5071	17.6005	17.358	18.061	17.9506	17.8403	18.3083	18.178	17.9079	18.3686	15.704	17.7409	17.8466	17.227	18.2337
ostta01g05950	18.0291	18.173	18.6245	17.969	17.8853	18.1658	17.9631	16.6045	18.3831	17.2562	16.1278	18.1255	15.9566	17.0099	18.0633	17.4646	17.3821	17.827
ostta01g05970	16.1602	16.1967	16.5081	16.1187	16.937	16.0771	16.0356	16.0691	17.0391	15.867	15.9944	16.4828	16.8682	16.9647	16.1045	15.9197	17.0281	16.0962
ostta01g05980	20.0172	20.1434	19.6948	20.1843	19.9956	20.2721	20.0016	19.9868	19.1215	20.0357	20.0636	19.8364	20.0814	20.3251	19.8058	20.2479	20.1282	20.2279
ostta01g05990	21.3809	21.4392	20.4194	21.2554	21.4401	21.5445	21.3454	21.4591	20.397	21.2565	21.2768	20.4462	21.4311	21.2324	20.2866	21.5996	21.3851	21.4176
ostta01g06000	19.0001	15.9192	18.882	19.1486	19.1703	18.5916	19.0128	18.8678	19.585	18.4555	18.9209	18.5974	18.8466	18.6762	18.7964	18.8736	19.0943	18.707
ostta01g06010	11.9983	17.0064	17.0475	12.0363	15.295	16.1703	15.9719	15.9719	15.9719	16.4854	16.4854	16.4854	16.999	16.999	16.999	16.4004	16.4004	16.4004
ostta01g06050	18.1302	19.1534	18.7063	17.9653	18.0869	18.4142	18.4384	18.2698	18.4139	17.9671	17.9278	18.3885	17.9923	18.5013	18.8301	18.8156	18.6768	18.1653
ostta01g06080	19.8682	19.5318	20.2793	19.5082	19.8268	19.5787	19.7029	19.8101	20.3427	19.506	19.6674	20.0072	20.0259	19.4957	19.9345	20.1637	19.7968	19.9643
ostta01g06090	14.0716	14.0716	14.0716	8.80532	8.80532	8.80532	8.80532	8.80532	8.80532	8.80532	8.80532	8.80532	8.80532	8.80532	8.80532	8.80532	8.80532	8.80532
ostta01g06120	15.5509	15.5509	15.5509	14.903	14.903	14.903	16.4073	16.4073	16.4073	8.80532	8.80532	8.80532	8.80532	8.80532	8.80532	16.1988	16.1988	16.1988
ostta01g06140	15.4002	15.4002	15.4002	15.4787	15.4787	15.4787	13.9543	13.9543	13.9543	12.4298	12.4298	12.4298	15.8154	15.8154	15.8154	14.9677	14.9677	14.9677
ostta01g06160	16.6705	15.007	17.3603	16.4399	16.9966	15.8832	16.9792	17.2499	17.5206	16.782	17.1181	17.4542	16.2049	14.7901	17.2667	16.3505	16.5232	16.1778
ostta01g06190	18.2081	18.6096	14.1627	14.1893	16.9568	16.6785	18.3994	18.2876	17.9856	15.9652	18.4936	18.3933	18.5683	18.8186	18.2712	17.1882	18.5189	16.0134
ostta01g06200	17.3491	18.0307	16.9437	17.4177	17.8512	17.5886	16.6673	16.4029	17.5862	15.419	18.1202	16.6426	17.2204	16.908	15.5919	17.2882	14.8017	17.5503
ostta01g06220	18.9566	19.2731	18.6969	18.9194	18.6168	18.9552	18.6228	19.0257	19.0745	18.3719	18.5222	18.6108	19.064	18.8692	18.6619	18.6339	18.5711	18.7924
ostta01g06240	18.4844	18.5936	17.7266	18.6704	18.4253	18.3289	18.1479	17.0904	18.2641	17.8528	17.9185	17.8025	18.0277	17.8589	18.097	18.2352	18.5573	18.2637
ostta01g06270	13.7744	13.7744	13.7744	13.289	13.289	13.289	8.80532	8.80532	8.80532	8.80532	8.80532	8.80532	8.80532	8.80532	8.80532	8.80532	8.80532	8.80532
ostta01g06290	18.3892	18.318	17.202	18.4293	16.9716	18.2724	18.3361	17.7789	17.8066	17.8105	17.9584	17.5273	18.328	18.0142	17.5275	17.8839	16.6763	17.8205
ostta01g06320	8.80532	8.80532	8.80532	8.80532	8.80532	8.80532	8.80532	8.80532	8.80532	8.80532	8.80532	8.80532	8.80532	8.80532	8.80532	15.6899	15.6899	15.6899
ostta01g06370	20.9915	21.1304	20.3557	21.1911	20.9032	21.1671	20.9531	20.8345	20.4805	20.82	20.5755	20.4388	20.8435	20.9668	20.4772	20.968	20.8801	20.648
ostta01g06390	20.4438	21.0944	20.8179	20.6066	20.7564	20.6258	20.4255	20.3278	20.7456	20.9875	20.7043	20.7512	21.153	20.9112	20.7765	21.1762	21.0716	21.0134
ostta01g06430	17.5344	16.8824	15.073	17.295	16.7887	15.1697	16.274	16.1707	18.0408	16.7277	15.856	17.5994	13.5406	15.2511	17.3803	16.7967	14.7532	15.7749
ostta01g06440	16.3832	16.3832	16.3832	16.3167	16.3627	16.0701	16.3942	16.4206	16.4074	16.1285	16.2184	16.1735	16.2706	16.3176	16.2941	16.1369	16.2634	16.3733
ostta01g06460	14.7098	15.4677	15.8451	15.6018	15.7349	15.4687	14.2406	15.5948	15.2374	13.2512	14.4644	15.6776	14.6582	13.7573	15.2326	11.9396	15.2226	13.4342
ostta01g06490	16.1801	16.0305	16.3581	16.6461	16.5064	16.4084	16.939	16.8017	16.3435	15.0429	15.6293	16.5452	16.1235	16.1045	16.4026	14.8879	14.8511	14.7316
ostta01g06540	15.6515	15.6515	15.6515	15.9764	15.9764	15.9764	15.2428	15.2428	15.2428	15.3955	15.3955	15.3955	15.5482	15.5482	15.5482	15.4842	15.4842	15.4842
ostta01g06570	14.4509	16.3279	15.3894	15.5538	16.2129	15.5466	14.939	15.4723	15.5344	15.7732	15.5313	15.2894	15.6923	15.6622	15.585	15.9559	15.3107	15.5853
ostta01g06600	13.2967	13.2967	13.2967	12.466	12.466	12.466	12.9768	12.9768	12.9768	13.4875	13.4875	13.4875	13.0054	13.0054	13.0054	14.1273	14.1273	14.1273
ostta01g06610	22.5009	21.8172	22.2766	22.3605	22.424	22.284	22.4106	22.1415	21.8139	22.3862	22.0502	21.9486	22.0799	21.5354	21.9194	21.4322	21.8252	21.73
ostta01g06640	8.80532	8.80532	8.80532	8.80532	8.80532	8.80532	8.80532	8.80532	8.80532	10.643	10.643	10.643	8.80532	8.80532	8.80532	8.80532	8.80532	8.80532
ostta01g06660	18.7991	19.2502	18.7058	18.8907	18.6978	18.7889	18.3869	18.6119	18.0309	18.7174	18.4455	19.1241	18.7324	18.8975	18.5093	19.1793	19.1837	19.1314
ostta02g00035	17.4427	16.5036	12.5498	16.4972	16.675	11.7606	17.5359	17.4198	12.845	17.6969	17.3621	13.1467	18.0036	17.2772	14.5266	18.0453	17.1576	17.6015
ostta02g00040	17.0546	17.2172	16.633	17.163	18.0892	16.8946	16.7972	16.9163	16.4043	16.7102	16.1139	16.5322	17.3769	17.9636	17.0197	17.6247	16.6375	17.4188
ostta02g00100	21.6015	19.0075	21.9781	20.5637	20.3573	19.9562	21.1669	19.9773	21.2565	21.4183	20.561	21.4522	21.0368	19.448	21.6704	20.254	20.0107	19.9669
ostta02g00130	20.5486	20.6111	20.2881	20.5321	20.6158	20.4216	20.5535	20.1952	20.2081	20.1775	20.5057	19.9533	20.566	19.8833	20.0361	20.372	20.0105	20.2709
ostta02g00240	8.80532	8.80532	8.80532	8.80532	8.80532	8.80532	8.80532	8.80532	8.80532	14.7556	14.7556	14.7556	8.80532	8.80532	8.80532	8.80532	8.80532	8.80532
ostta02g00250	18.2881	17.9145	18.2146	17.971	17.9047	17.4875	18.1929	17.5199	17.9452	17.2572	17.1925	17.0605	17.8191	17.6725	16.9964	18.1781	17.772	17.9519
ostta02g00300	13.8749	13.8749	13.8749	8.80532	8.80532	8.80532	8.80532	8.80532	8.80532	8.80532	8.80532	8.80532	8.80532	8.80532	8.80532	8.80532	8.80532	8.80532
ostta02g00340	21.2595	21.0418	20.6986	21.1218	21.0648	21.1963	21.1052	21.2992	20.1373	20.7316	21.0181	20.3727	21.1576	20.6434	20.5874	20.6782	20.724	21.0833
ostta02g00370	19.5041	19.0718	17.8836	19.3213	19.1796	19.1687	19.2319	18.9333	16.0595	19.1645	19.1259	17.8326	18.9847	18.6002	18.4132	18.87	18.9336	19.2385
ostta02g00390	17.1375	16.579	17.5914	16.0297	16.6744	16.4716	16.6717	16.0855	16.8738	16.3881	16.3545	16.3209	14.998	15.3747	16.1899	16.3118	16.3118	16.3118
ostta02g00420	17.744	15.4885	17.4431	17.6017	17.4948	17.6786	17.6541	17.3708	15.9214	17.0415	17.6622	17.095	17.6637	17.485	17.3063	17.7857	17.5973	17.5887
ostta02g00430	13.0576	14.5566	13.8071	8.80532	8.80532	8.80532	8.80532	8.80532	8.80532	8.80532	8.80532	8.80532	13.2037	13.2037	13.2037	13.5054	13.5054	13.5054
ostta02g00460	15.9158	15.2813	15.5723	16.2268	15.7072	15.7713	17.3013	17.669	18.0366	15.4711	15.8662	15.5823	16.0719	16.0719	16.0719	15.6838	15.8483	15.7661
ostta02g00490	15.0402	15.0402	15.0402	15.3838	15.3838	15.3838	14.4201	15.3615	15.9109	8.80532	8.80532	8.80532	8.80532	8.80532	8.80532	15.3695	15.3695	15.3695
ostta02g00500	19.7045	19.3592	19.379	19.501	19.7671	19.4679	19.1121	19.3619	19.2561	19.9188	19.6651	19.5508	19.8761	19.2027	19.1041	19.6556	19.5728	19.6311
ostta02g00510	17.8564	15.6158	14.6124	14.6477	15.0103	16.1019	17.5836	17.5836	17.5836	16.6503	16.1919	14.7465	16.5085	15.3187	15.9136	16.063	16.1362	16.2037
ostta02g00520	16.9756	17.6448	17.3102	16.6158	16.9272	16.659	16.8134	16.6912	16.7523	16.8788	15.5798	14.2807	16.4082	16.6195	16.5138	15.9014	16.8568	17.3511
ostta02g00555	16.5711	16.5073	16.4435	14.8855	14.8855	14.8855	15.9052	15.9052	15.9052	16.1931	16.1931	16.1931	15.1127	15.6221	16.1315	14.4751	14.4751	14.4751
ostta02g00562	16.4998	15.7765	16.4701	15.6612	14.5182	16.5022	15.6859	16.4153	16.0058	14.5488	15.4211	16.2239	15.9035	15.3482	16.4588	14.0531	14.4137	14.2334
ostta02g00580	14.9868	15.2035	16.3594	16.2889	16.2889	16.2889	16.6044	16.1106	17.0982	16.6323	16.6323	16.6323	16.2646	16.2646	16.2646	14.6069	14.6069	14.6069
ostta02g00610	23.6115	22.9815	23.635	23.1656	23.3907	23.0919	23.1425	23.1338	23.451	23.4039	23.4074	23.6458	23.4133	22.9675	23.5225	22.9603	23.0886	23.1454
ostta02g00640	21.4082	21.347	21.0149	21.3807	21.6613	21.4532	21.3203	21.4691	21.1334	21.0618	21.2326	21.0237	21.4128	21.663	21.1468	21.531	21.3555	21.309
ostta02g00670	21.7309	22.038	21.6282	21.7568	21.6185	21.9234	21.757	21.7577	21.5835	21.6663	21.4465	21.4329	21.6227	22.0027	21.4635	21.8825	21.9284	21.8774
ostta02g00730	16.8137	16.691	16.7523	16.4981	17.0623	17.4831	17.7585	17.6379	17.4363	16.555	16.555	16.555	15.4991	16.5755	14.4227	17.0032	16.2366	16.74
ostta02g00790	16.285	16.4747	16.3798	16.4077	16.2476	16.5826	16.3017	16.3017	16.3017	8.80532	8.80532	8.80532	8.80532	8.80532	8.80532	8.80532	8.80532	8.80532
ostta02g00810	20.7717	21.0518	20.7372	21.0515	21.0771	21.0115	20.2347	20.7721	20.5155	20.858	20.6856	20.4773	20.8367	20.5603	20.7425	20.2975	20.6256	20.7053
ostta02g00840	17.8053	18.0449	18.4061	16.5242	17.1626	17.7872	17.4146	17.3608	17.3877	16.4412	17.8233	13.5213	16.7941	17.1752	17.4179	16.6106	17.3118	17.6207
ostta02g00870	19.9632	20.0405	19.4847	19.6772	19.847	20.1921	19.7654	19.7282	19.4372	19.0143	18.8845	19.4954	19.314	19.3525	19.4439	19.3393	19.2305	19.5501
ostta02g00880	20.7362	20.5977	20.4786	20.7859	20.8469	20.8726	20.7742	20.896	20.3739	20.7003	20.6808	20.2692	20.7818	20.7931	20.3539	20.8047	20.6031	20.6548
ostta02g00900	18.3251	17.5818	18.644	17.7597	18.2361	17.678	16.9898	17.9818	18.7284	18.2952	18.1412	18.3704	18.219	16.9693	18.3571	16.9916	17.7455	16.8961
ostta02g00940	19.6715	20.0435	20.4154	17.9353	18.0797	13.173	18.2865	16.7045	20.264	18.9105	19.3389	19.7607	18.8638	16.0989	19.7718	18.4625	18.2472	18.6779
ostta02g00950	19.2823	18.4802	18.2759	19.0275	19.4725	19.5557	18.6366	19.5121	18.2062	17.7337	18.8792	18.0624	19.1176	19.478	18.9212	19.3922	18.9266	19.4445
ostta02g01010	17.3562	17.551	17.7458	16.9929	17.3197	17.1563	17.5293	16.8343	18.2243	16.3196	16.6332	17.1212	17.1217	17.1217	17.1217	16.8954	16.573	17.2178
ostta02g01020	22.7579	23.0969	22.0346	22.8222	22.7974	22.9199	22.6967	22.813	21.971	22.9164	22.7644	22.0308	23.0701	23.1349	22.2627	23.0993	22.9737	22.9514
ostta02g01090	16.518	17.4807	17.4961	15.524	17.1168	16.5062	16.5668	15.1801	15.4821	12.7013	15.1138	13.9076	15.5	15.5982	16.5446	15.5966	17.2088	17.6093
ostta02g01100	13.4591	13.9738	16.0679	14.4779	14.7211	15.3118	15.22	14.4378	16.0022	16.0965	16.0965	16.0965	14.8702	13.6858	16.0546	15.1041	14.8176	14.5311
ostta02g01130	16.8095	17.1349	15.4678	15.3102	16.2366	16.7155	17.1876	17.1876	17.1876	12.8783	15.6235	14.2509	15.8883	16.3601	15.4165	16.0182	15.8994	15.7806
ostta02g01140	20.4311	20.7999	20.2052	20.5742	20.2827	20.8829	20.518	20.6395	20.0782	20.4901	20.294	20.0085	20.7168	20.6839	19.6202	20.874	20.6408	20.8738
ostta02g01160	18.454	18.8286	17.7345	18.419	18.5155	18.5994	18.3053	18.2669	17.5791	17.5557	17.4192	17.8517	17.6017	17.8926	17.5585	18.0384	17.9085	16.506
ostta02g01180	20.3067	20.3533	20.3254	20.2885	20.2724	20.5188	20.3633	20.2935	19.8028	20.1528	20.2901	20.0212	20.5044	20.5958	20.1471	20.5934	19.9836	20.3455
ostta02g01190	18.168	16.9678	16.6556	19.3062	16.2816	18.5487	17.9945	17.9975	18.5375	19.4786	16.9161	17.0866	17.9359	17.3318	16.903	18.6426	18.0091	18.2588
ostta02g01245	16.0171	16.9644	16.6307	16.1023	16.4911	16.6878	17.6626	17.8285	17.012	16.748	17.6196	17.8243	17.2851	17.4493	17.9039	17.3971	16.9608	16.8179
ostta02g01310	16.9296	16.4111	16.6703	16.8883	16.8883	16.8883	16.8993	16.8993	16.8993	16.9103	16.9103	16.9103	8.80532	8.80532	8.80532	8.80532	8.80532	8.80532
ostta02g01320	22.0524	22.1952	21.0462	21.9269	21.8106	22.3316	21.8472	21.7617	21.2973	21.6031	21.5475	20.6975	21.679	21.9375	20.6909	21.7476	21.7447	22.1091
ostta02g01350	17.2703	17.5516	17.2474	17.1245	17.9113	17.8523	16.2502	17.3249	17.698	16.7486	16.9021	17.7889	17.8279	17.3797	17.4062	17.9394	16.8401	17.0088
ostta02g01360	20.3819	20.645	20.1293	20.3385	20.1991	20.6141	20.3383	20.1211	19.9416	20.2463	20.2376	20.0379	20.431	20.1034	19.7679	20.1714	19.832	20.541
ostta02g01390	20.5146	20.8633	20.9022	20.7692	20.5579	20.7344	20.5048	20.4841	20.8469	20.293	20.2584	20.6804	20.6527	20.6034	20.722	20.6381	20.6895	20.6478
ostta02g01510	17.1202	16.8655	18.1762	17.9442	18.6619	17.4239	16.7112	16.7571	15.1156	17.2185	16.6472	17.5218	18.41	17.3738	17.3244	17.8124	16.9891	17.621
ostta02g01520	18.2513	18.9265	17.5853	20.2178	19.3697	18.6488	19.3456	19.3225	17.8419	18.9775	19.4828	18.3675	19.1712	19.1299	18.4556	19.4871	18.9111	19.1137
ostta02g01530	15.5532	16.5289	14.3467	15.4861	16.1599	16.4453	15.0528	15.5976	16.5585	15.5937	15.5937	15.5937	15.9603	16.3675	16.392	16.319	16.3104	16.1014
ostta02g01590	16.2487	17.6612	16.955	17.5318	17.6531	17.0063	16.4684	15.6749	13.6226	16.6573	16.6573	16.6573	14.9234	16.6284	13.6012	16.7173	15.7358	16.1115
ostta02g01610	16.8421	15.1499	16.175	16.8514	15.8624	14.8735	16.96	14.8825	16.2173	16.8295	16.1229	16.1368	15.2192	15.5094	16.3129	16.0489	15.9646	15.8802
ostta02g01640	16.8696	15.9219	16.3958	17.0666	16.4296	16.0184	17.1124	16.7656	15.0032	17.63	16.542	16.0025	16.6725	16.6725	16.6725	16.1923	16.2328	15.8489
ostta02g01690	20.6883	20.2933	20.2277	20.0475	20.6384	20.2013	20.1203	20.2325	20.1092	20.6454	20.6982	19.9774	20.6187	20.1914	19.9386	20.1837	20.1843	20.2566
ostta02g01730	19.8214	19.4678	19.6882	19.8316	19.7615	19.6793	19.7408	19.6437	20.1906	19.4414	19.5176	19.864	19.4923	19.1859	19.945	19.5752	19.6808	19.2286
ostta02g01770	16.3987	16.3987	16.3987	16.9308	16.9308	16.9308	17.463	17.463	17.463	17.5955	17.5955	17.5955	17.728	17.728	17.728	17.0633	17.0633	17.0633
ostta02g01780	15.8805	15.7002	15.7217	13.9825	15.595	15.412	15.6096	15.4846	15.2546	15.3268	15.3268	15.3268	15.4945	15.4894	15.0444	14.5391	15.0807	15.6222
ostta02g01790	22.9063	22.9139	21.6162	22.8776	22.9404	23.0773	22.9089	22.9396	21.6826	22.4776	22.5429	21.6183	22.6601	22.6509	21.6095	22.7442	22.5167	22.5384
ostta02g01840	21.7223	21.0232	21.3307	21.565	21.4811	21.3302	21.5226	21.2204	21.6546	21.159	21.092	21.5128	21.3556	20.8296	21.5181	21.2219	20.9633	20.9615
ostta02g01850	8.80532	8.80532	8.80532	12.6077	12.6077	12.6077	12.0979	12.0979	12.0979	12.2899	12.2899	12.2899	12.4819	12.4819	12.4819	8.80532	8.80532	8.80532
ostta02g01860	17.2161	17.5645	16.5638	16.4684	16.8729	17.3955	17.5584	17.3792	16.4008	17.3177	15.5154	16.8588	16.4158	17.8717	17.0453	16.494	16.8676	17.219
ostta02g01870	17.4343	17.9275	17.5127	17.5967	17.7599	17.8204	17.5944	15.7002	13.8059	16.5841	16.9834	16.7837	16.9319	17.0757	16.7881	17.5617	17.4921	17.6314
ostta02g01910	23.7748	23.861	22.5219	23.6734	23.6492	23.7391	23.7229	23.6465	22.4527	23.5669	23.5516	22.0733	23.6232	23.9165	22.2593	23.5602	23.7119	23.8549
ostta02g01930	18.7871	17.8024	18.1532	18.4834	18.7256	18.3637	18.6358	18.4738	18.2679	18.7275	18.6557	17.6398	18.6984	18.4929	17.9064	16.8827	18.2888	18.4524
ostta02g01960	18.5541	17.8756	20.1208	17.4526	18.238	17.6774	17.645	17.8028	19.607	17.3456	17.7616	19.1865	17.833	17.2419	19.1627	17.7308	17.7277	18.0157
ostta02g01970	20.4714	20.7841	19.7783	20.9029	20.8312	20.4503	20.0553	20.3842	19.8097	20.8747	20.6111	19.6969	20.803	21.029	19.8843	20.7584	20.8463	20.7172
ostta02g01980	19.4823	19.3016	18.9837	19.198	19.4834	19.4403	19.3899	19.6065	18.926	18.9838	19.1362	18.7522	19.2606	19.0545	18.0971	18.9571	19.2616	19.2913
ostta02g02020	16.5662	16.4614	17.5831	15.5937	17.0746	16.3914	15.5277	16.3575	17.3846	16.2591	16.8149	17.8161	16.7414	15.7596	17.6082	16.2717	16.0731	16.2901
ostta02g02090	20.1699	19.9053	19.4177	19.9937	19.8689	19.6754	20.1664	19.4128	19.9645	17.1325	18.7478	18.9598	18.9143	19.4501	18.1046	19.4218	19.1742	19.9552
ostta02g02150	18.6631	19.0496	18.9405	17.8632	18.6761	19.2202	17.9858	18.769	18.5544	18.1135	18.3167	19.1358	18.9856	19.1711	19.0074	19.1799	18.3613	18.4279
ostta02g02200	17.7337	16.9593	17.7649	17.8213	18.0695	17.5893	18.6057	17.9017	18.279	17.4495	18.0113	18.0813	18.1676	18.0127	18.1687	18.0819	17.6208	17.6842
ostta02g02240	15.5652	16.6617	17.7582	15.4383	16.1411	15.7897	15.1225	15.1225	15.1225	15.5572	15.5572	15.5572	15.992	15.992	15.992	16.3268	16.3268	16.3268
ostta02g02270	19.6982	18.4964	20.4121	18.5783	18.7981	18.3046	18.9358	18.2231	20.0409	19.4031	19.4789	20.1149	19.5755	17.76	20.108	17.9938	18.4736	18.7844
ostta02g02280	20.2858	19.3763	19.945	19.9367	19.9935	19.5704	20.042	19.8464	18.9753	20.0268	20.0683	19.8831	20.0005	19.8084	19.8093	19.6391	20.2368	20.3937
ostta02g02290	17.1559	17.2258	17.1909	17.3292	17.2773	17.3526	17.258	17.2362	17.2471	16.4633	16.4633	16.4633	17.0833	17.0833	17.0833	17.0673	17.0029	16.2944
ostta02g02310	16.7272	16.1193	17.6396	15.9036	15.1497	16.6574	16.1829	16.7711	17.3592	16.726	16.726	16.726	16.681	15.9021	17.4598	15.3783	15.3783	15.3783
ostta02g02330	17.5791	16.9501	16.2733	17.3397	17.384	16.7304	17.4316	17.1894	16.6974	16.7733	16.7654	16.4609	17.0097	17.3112	17.6127	16.6402	16.2427	17.0378
ostta02g02360	16.9657	13.8911	15.236	16.7651	14.2209	16.7427	16.2074	15.9255	16.5605	15.4944	15.5232	15.552	15.9023	14.4637	15.183	15.8623	15.8623	15.8623
ostta02g02370	21.7141	22.0407	20.9498	21.6667	21.8093	21.9392	21.7021	21.7824	20.9398	21.3943	21.3243	21.2072	21.4975	21.7432	20.9228	21.7247	21.5235	21.4279
ostta02g02380	21.222	20.7511	20.644	21.2991	21.3887	21.2667	21.2324	21.1499	21.792	20.8058	21.0975	21.1481	20.9857	21.0829	21.1429	21.4402	21.2531	21.0215
ostta02g02400	19.1305	18.5814	18.8542	18.7711	19.0301	18.6126	18.9621	18.9156	18.5985	19.1832	18.8105	18.3277	18.9444	18.6003	18.4831	18.0352	18.9489	18.9772
ostta02g02420	21.6326	21.0884	20.9166	21.5728	21.5812	21.272	21.5375	21.2831	20.9024	21.5017	21.3739	21.055	21.7404	21.2854	20.9491	21.7414	21.553	21.5043
ostta02g02460	22.3902	22.4521	21.5746	22.027	22.3683	22.664	22.0949	22.3617	21.6129	22.2321	22.4853	21.6201	22.2793	22.5091	21.7415	22.2453	22.3157	22.2529
ostta02g02470	18.4553	18.3268	17.6301	18.4496	18.2875	18.5951	17.8777	17.8352	17.7928	17.078	17.4062	18.1646	18.2413	18.5466	18.0235	18.3283	17.0713	18.1638
ostta02g02480	16.3047	18.2653	17.2459	16.8829	17.6087	17.2346	16.0575	16.9792	17.4036	17.7969	17.3526	17.4269	17.2578	17.4019	16.5334	17.1376	17.4061	17.5663
ostta02g02510	23.6421	23.5759	23.2894	23.8315	23.7235	23.8195	23.7761	23.7406	24.1599	23.5282	23.3435	23.9877	23.4054	23.6077	23.9385	23.4763	23.3265	23.3695
ostta02g02520	18.3349	17.3757	17.9544	18.2504	18.1705	17.8207	17.4636	17.7687	18.1753	18.0902	18.076	17.6733	18.616	17.395	17.3604	18.0965	18.0497	17.7607
ostta02g02570	20.3298	21.3145	20.5422	20.7838	20.9106	20.9591	20.4869	20.643	20.5055	20.3886	19.9004	20.3467	20.2803	21.1123	20.2244	20.7015	20.67	20.5051
ostta02g02580	19.1595	19.3145	18.8304	18.6477	18.4761	18.9642	19.0736	19.1161	18.6063	19.1172	18.7062	18.0869	18.5916	18.2819	18.5074	18.6517	18.1968	18.8265
ostta02g02650	21.9442	21.433	21.2448	21.6559	21.7803	21.5443	21.8265	21.6752	20.7834	21.8955	21.8012	20.997	22.0055	21.6349	21.0634	21.884	21.8045	21.6465
ostta02g02680	19.5536	19.0945	19.5001	19.8166	19.2269	19.165	19.4061	19.0951	19.298	20.3756	19.1471	19.1397	19.2417	18.4413	19.2095	18.8339	18.8376	19.0953
ostta02g02700	21.6968	21.0917	21.2588	21.699	21.5287	21.4916	21.7422	21.5849	21.3968	21.6781	21.683	21.0566	21.6888	22.0633	21.0798	21.6991	21.8446	22.1449
ostta02g02720	15.8413	15.1138	16.3037	15.3123	15.8477	15.6896	14.2398	15.86	16.1453	15.4929	15.0644	15.9213	14.6913	13.5426	15.84	15.1451	15.6595	14.6308
ostta02g02730	17.6976	17.8564	16.3298	17.6941	15.5113	17.3273	17.0032	17.3089	16.6894	16.9562	16.4018	15.8474	17.0149	16.0123	16.4954	16.7307	16.8833	17.8462
ostta02g02750	15.4294	15.4294	15.4294	15.6444	15.4574	15.4674	15.5433	14.3022	14.9227	15.5233	15.5233	15.5233	14.8449	14.3284	14.5866	15.3866	15.485	15.5834
ostta02g02790	19.0133	18.9354	16.9819	18.5415	18.7452	19.0137	18.4237	18.7047	18.5969	17.7236	17.3824	15.437	17.4309	18.8151	16.3274	18.9341	18.7674	19.1318
ostta02g02800	19.3094	19.3893	20.1948	19.4161	19.3833	19.5848	19.5189	19.4895	20.2117	19.176	19.2835	19.8994	19.1973	19.4803	19.9475	19.2084	19.584	19.8354
ostta02g02820	16.5306	17.0061	16.5666	16.4333	16.884	17.167	16.4926	16.7475	16.6506	16.2967	16.0451	16.5483	16.0697	16.3193	16.6507	16.2943	16.629	16.9637
ostta02g02860	21.7724	21.1382	21.014	21.4147	21.641	21.4738	21.5714	21.4471	20.7018	21.6808	21.7412	21.3279	21.6837	21.0641	21.2021	21.3009	21.1047	21.1681
ostta02g02870	19.4429	19.9679	20.8014	19.6443	19.4905	20.1194	19.0563	19.7535	20.7458	19.7076	19.7555	21.0191	19.7612	20.0152	20.9278	20.0575	19.8451	19.7136
ostta02g02880	14.8945	16.738	17.1108	16.614	15.8383	17.0477	15.8112	14.1195	17.5029	17.1575	17.1575	17.1575	16.1599	16.4953	17.3865	16.0814	16.6153	17.1492
ostta02g02920	14.1414	15.1259	16.1105	14.7936	14.7936	14.7936	8.80532	8.80532	8.80532	8.80532	8.80532	8.80532	8.80532	8.80532	8.80532	8.80532	8.80532	8.80532
ostta02g03070	15.341	15.9918	16.6425	15.6535	17.3029	16.4782	16.4604	15.5002	17.4207	8.80532	8.80532	8.80532	8.80532	8.80532	8.80532	13.6391	13.6391	13.6391
ostta02g03110	16.1422	15.8002	15.2425	16.2338	15.499	14.408	15.9982	15.734	15.8661	15.406	15.3751	15.4368	15.4565	16.0724	14.8405	15.9302	15.8675	15.8099
ostta02g03120	19.3444	17.9665	19.1946	19.1367	19.1513	18.8279	19.2583	18.9594	19.0761	19.1569	19.1872	19.0678	19.2449	18.2188	19.102	19.158	19.0549	18.6814
ostta02g03140	18.8498	16.6956	18.8335	17.8376	18.0752	17.2892	18.1277	17.7295	19.3505	18.0748	17.7338	18.1613	17.5662	17.1285	17.7984	17.2857	17.6128	17.9117
ostta02g03160	18.3669	18.6555	17.6113	18.3144	18.67	18.7114	18.3299	18.0864	17.4333	17.103	17.9207	16.7066	18.4483	17.9264	18.135	18.4872	17.9199	17.6893
ostta02g03180	15.7376	18.2416	16.7088	16.1707	16.6392	18.0692	16.5109	16.7913	17.0716	16.0947	15.3444	15.7195	16.3788	17.5599	15.134	17.7474	17.3575	17.2159
ostta02g03190	16.8827	16.6655	15.889	16.4728	16.4638	16.9001	17.0153	16.7423	15.9164	16.6076	16.0519	15.8784	16.853	17.1237	16.9883	16.1602	17.2948	16.5756
ostta02g03210	8.80532	8.80532	8.80532	8.80532	8.80532	8.80532	14.4378	14.426	14.4319	8.80532	8.80532	8.80532	8.80532	8.80532	8.80532	13.6853	13.6853	13.6853
ostta02g03220	8.80532	8.80532	8.80532	8.80532	8.80532	8.80532	8.80532	8.80532	8.80532	14.8916	14.8916	14.8916	14.9385	14.9385	14.9385	15.6606	15.4472	15.874
ostta02g03250	21.1759	21.4926	19.9603	21.1323	21.121	21.3945	20.8841	21.275	19.3797	21.0293	20.9214	20.1063	21.0844	21.3039	20.1244	21.2382	20.9903	21.2367
ostta02g03260	17.3414	16.4551	18.5597	17.1488	17.0149	16.7344	17.2884	16.8589	18.2981	17.539	16.8282	18.2497	16.8471	15.6687	18.3101	14.8401	16.7173	16.6686
ostta02g03330	19.0767	16.6239	20.944	18.8591	18.4879	18.2288	19.0138	17.6559	20.2783	19.114	18.9124	20.3522	17.69	16.779	20.4083	15.7535	18.5689	18.3695
ostta02g03350	18.9561	19.2079	18.9081	19.0596	19.0234	18.9904	18.7816	18.7246	18.7287	18.6686	18.6699	18.8606	18.8451	19.0702	18.902	18.9863	18.8956	19.0233
ostta02g03355	19.9301	20.0212	18.2986	20.2953	19.9572	20.3653	19.7877	19.8076	18.7148	19.3476	19.4321	18.1046	19.6132	19.7113	18.8504	19.6363	19.2717	19.5014
ostta02g03360	20.4392	20.2307	20.8518	20.483	20.5064	20.4568	20.524	20.7776	20.8421	21.0226	21.0683	21.0917	20.9602	21.0293	20.8869	20.8828	21.1789	21.0873
ostta02g03390	18.7198	19.0789	18.5804	18.7331	18.83	19.0544	18.6956	18.8679	18.2453	18.5118	18.0484	17.9748	18.5104	18.4732	18.3741	17.9549	18.7515	17.7597
ostta02g03400	17.476	14.0903	18.8095	16.6034	16.6034	16.6034	14.6998	16.4148	18.1298	17.9556	16.3668	18.4078	17.6612	18.1158	18.5705	16.2975	16.4341	17.7343
ostta02g03420	17.2269	17.029	16.5771	16.3876	17.3802	17.5857	16.786	16.5274	14.2692	16.7756	17.0702	15.2135	16.8949	15.8435	16.3084	16.908	16.7202	16.6673
ostta02g03430	18.1119	19.0272	19.2864	18.4859	18.0986	18.9107	17.3898	17.9559	17.6737	18.8509	14.5141	18.2689	17.7887	18.3734	18.8446	17.5951	18.1962	18.9808
ostta02g03460	12.9547	12.9547	12.9547	11.9943	15.198	14.1987	8.80532	8.80532	8.80532	8.80532	8.80532	8.80532	12.5053	14.9535	13.1961	15.0364	13.7498	14.3931
ostta02g03480	13.8944	13.8944	13.8944	8.80532	8.80532	8.80532	8.80532	8.80532	8.80532	8.80532	8.80532	8.80532	8.80532	8.80532	8.80532	8.80532	8.80532	8.80532
ostta02g03490	20.3373	19.1585	20.1437	20.1462	19.7878	19.2784	20.1507	19.763	19.9408	19.6569	19.6185	20.2887	20.2822	19.7949	20.3032	20.2876	20.086	19.9115
ostta02g03500	17.0716	16.6113	16.8415	16.7695	16.3335	15.8974	15.744	16.7759	15.6493	15.1479	15.7648	15.0777	16.8651	16.414	16.6396	16.4286	16.2393	16.05
ostta02g03540	17.2733	17.1656	17.7577	17.566	16.9324	17.2988	17.3151	17.0762	17.9072	17.2419	17.1707	17.2063	17.3936	16.7221	16.6268	17.4671	17.4317	17.5291
ostta02g03600	19.6582	20.0033	19.4685	19.5277	20.0072	19.6295	19.0731	19.9546	19.2615	19.0184	18.6661	19.7678	19.3171	19.5251	19.8484	19.4873	19.1964	19.2347
ostta02g03620	20.6115	20.5669	19.4644	20.5742	20.4771	20.6115	21.0892	20.4797	19.7125	19.5514	19.9338	19.4459	20.0367	20.8254	19.5159	20.2297	20.2752	19.7779
ostta02g03640	20.6629	20.95	20.4818	20.7265	20.699	20.9214	20.3699	20.5677	20.7036	20.221	20.2336	20.2924	20.4131	20.8219	20.2918	20.5734	20.6733	20.7781
ostta02g03680	19.6	17.8435	21.304	17.6235	17.6235	17.6235	15.6645	15.6645	15.6645	17.2461	17.2461	17.2461	18.8277	18.8277	18.8277	15.3904	15.9405	16.7034
ostta02g03700	19.0439	17.8549	19.2149	18.1096	18.5578	19.3692	17.6768	17.213	19.5894	16.4358	16.231	18.0783	17.6822	18.2535	19.3559	17.9376	17.6512	17.9908
ostta02g03720	17.6442	17.4936	17.3985	17.6186	18.6141	17.552	17.232	16.716	17.6698	15.3267	17.0033	17.787	16.7848	17.3507	17.9166	17.7873	16.2622	16.1829
ostta02g03740	19.1473	19.3246	19.3931	18.6301	19.0202	18.5592	18.0517	18.0173	19.1949	18.2848	18.6728	18.6529	18.3707	19.0475	18.8028	19.376	19.2345	19.5395
ostta02g03780	18.7801	19.0778	19.383	18.8727	19.1358	18.9803	18.6571	19.1355	19.3582	18.6475	18.8649	19.6171	18.6936	19.0168	19.7892	18.8148	18.9064	18.8699
ostta02g03810	20.9087	20.8635	20.4855	20.754	21.1471	20.9212	20.6123	20.9307	20.6913	20.6445	20.9358	20.0461	20.7345	20.51	20.3256	20.5995	21.2143	21.1169
ostta02g03830	20.9519	20.768	20.1518	20.6568	20.8529	20.8382	20.9547	20.8774	20.3034	20.5909	20.6556	20.0312	20.7607	20.7601	20.0787	20.5787	20.7439	20.3185
ostta02g03840	12.3955	12.3955	12.3955	8.80532	8.80532	8.80532	8.80532	8.80532	8.80532	8.80532	8.80532	8.80532	14.5569	13.4692	12.3815	12.3095	12.3095	12.3095
ostta02g03860	15.3262	18.4653	17.1139	15.9027	18.5553	19.6211	16.5361	17.7579	15.4782	21.1255	21.6372	17.7279	15.818	22.4289	16.274	22.0508	22.0965	22.005
ostta02g03880	21.1878	20.048	21.5945	20.5781	21.0563	20.5368	20.9027	19.4375	21.2698	21.2972	21.3698	21.315	21.1549	20.3149	21.5571	20.2998	20.9708	20.9623
ostta02g03900	18.3568	18.195	18.177	18.2606	18.4213	18.3071	18.2392	18.3099	18.5312	17.3266	17.9084	18.4093	17.8501	17.8168	18.5416	17.8715	18.5046	18.0636
ostta02g03910	16.1563	16.1563	16.1563	13.3692	16.0588	15.7759	8.80532	8.80532	8.80532	8.80532	8.80532	8.80532	15.8156	15.8156	15.8156	15.5921	15.5921	15.5921
ostta02g03957	16.1531	15.6056	15.058	15.992	15.992	15.992	15.9305	15.9305	15.9305	16.4014	16.4014	16.4014	16.2515	14.7582	15.5049	14.6242	15.2145	15.8047
ostta02g03960	17.2628	17.2724	17.0693	17.1719	16.9727	17.2233	17.1413	17.1875	17.1452	16.7971	16.7783	16.9067	16.9879	17.0397	16.9181	17.1973	16.9596	16.7796
ostta02g03970	17.8483	17.3693	16.797	17.4731	17.0568	17.6997	15.3726	17.3529	16.0006	16.4485	16.3449	16.901	17.78	18.0622	16.0643	17.7066	17.1779	16.3637
ostta02g03980	20.6688	21.0628	20.9648	20.8519	20.7373	20.9738	20.5805	20.7702	21.1013	20.4238	20.4498	20.9487	20.531	20.6825	20.902	20.9279	20.5035	20.6624
ostta02g03990	15.1927	16.849	16.0208	16.9503	17.5494	16.3511	16.4916	16.4916	16.4916	15.9767	15.9767	15.9767	16.2162	16.2162	16.2162	16.4557	16.6689	16.2424
ostta02g04010	15.5443	16.9824	16.1768	15.634	14.2508	15.8258	15.7335	15.6929	15.774	15.3916	15.3916	15.3916	15.2746	15.6144	15.4932	16.0997	15.9237	15.7478
ostta02g04020	17.7028	15.0524	17.7535	16.9409	17.6726	16.7555	17.4	17.2303	18.212	16.7292	17.0966	18.0565	17.8784	15.3446	18.3786	17.9662	17.47	17.376
ostta02g04030	18.6956	18.2122	19.1223	18.4142	18.5832	19.1882	17.9539	18.0992	19.1127	18.2706	16.2738	18.5239	17.8733	18.9161	18.7372	18.7201	19.0028	18.3664
ostta02g04060	24.0663	24.3405	22.8141	24.1291	24.1416	24.4911	24.0584	23.9647	23.3225	23.7105	23.3603	23.9811	23.8502	24.3047	24.2536	24.0165	23.9969	23.8549
ostta02g04070	16.8353	13.1005	14.9679	15.5255	15.5255	15.5255	16.0832	16.0832	16.0832	15.534	15.534	15.534	14.9849	14.9849	14.9849	14.9764	14.9764	14.9764
ostta02g04080	20.6528	20.0555	20.6254	20.4487	20.8828	20.5516	20.3293	20.567	20.6086	20.0291	20.3417	20.5994	20.8421	20.1224	20.5423	21.0546	20.3461	20.4415
ostta02g04090	19.1707	18.8309	17.6226	17.893	19.2277	19.0642	18.4414	18.8185	17.8072	17.9684	17.7751	17.9425	18.2438	18.1058	19.0073	17.3275	17.7868	18.7941
ostta02g04100	16.5398	17.0479	16.7938	16.6744	16.8558	16.7651	16.6403	16.6403	16.6403	16.6781	16.6781	16.6781	16.7158	16.7158	16.7158	16.6992	16.6992	16.6992
ostta02g04115	18.9362	17.3511	18.7689	17.99	18.2212	17.6625	18.4181	17.891	18.5742	18.3318	18.1001	18.3951	18.1644	17.2993	18.1876	17.7167	17.9333	17.8238
ostta02g04120	21.0322	19.8691	20.8865	21.1803	20.9919	20.6996	21.0432	20.9486	20.7939	20.598	20.4159	20.609	20.4559	20.0318	20.849	20.3536	20.6104	20.509
ostta02g04130	15.4782	16.6314	16.8238	16.224	14.751	17.5533	17.1065	17.1065	17.1065	16.4136	14.8188	16.5426	16.7639	16.6439	16.5727	15.8645	15.8645	15.8645
ostta02g04180	18.7279	18.0675	17.0225	18.8022	18.7328	18.6593	17.9143	18.5458	17.4625	17.8575	18.2137	16.5996	18.9417	18.5151	17.8946	18.7094	18.2844	18.4397
ostta02g04240	18.3018	17.0982	18.5176	17.8364	17.8337	18.0462	18.0012	17.5402	18.4944	17.9868	17.1682	18.6312	17.56	17.6139	18.2692	17.5157	18.2627	18.1013
ostta02g04250	13.8124	15.1251	14.4687	14.8883	14.4648	12.5463	15.3172	15.3172	15.3172	15.042	15.042	15.042	14.7668	14.7668	14.7668	14.5156	14.2023	14.9467
ostta02g04260	18.3626	18.7496	18.2207	18.3159	18.1754	18.7507	18.1097	18.503	17.424	16.6881	14.9626	17.9135	18.0645	17.9069	17.9167	17.6008	17.8337	17.4543
ostta02g04280	16.1979	16.2816	16.1142	16.1886	16.0961	16.2811	16.1774	16.1774	16.1774	15.7225	15.7225	15.7225	15.4265	15.2856	15.0905	15.8576	15.8576	15.8576
ostta02g04290	20.004	19.7758	20.7344	19.7898	19.7855	19.667	19.2197	19.6222	20.4664	19.9591	19.521	20.2696	19.5338	19.3303	20.3735	18.1368	19.0206	19.789
ostta02g04300	17.2509	17.4481	17.6215	17.5547	15.307	17.9393	16.0693	17.1646	17.5749	14.5616	16.9059	16.8315	17.0277	16.963	17.2764	17.3356	14.7976	17.3396
ostta02g04340	18.1234	18.2084	18.8315	17.9188	18.3974	18.2463	17.717	17.9656	18.5432	17.1073	17.9444	18.4495	17.681	18.1857	18.4929	17.2029	17.9075	17.2507
ostta02g04350	17.4315	16.2435	15.0555	16.0834	16.0834	16.0834	15.9233	15.0875	16.759	17.8729	17.8729	17.8729	17.5352	17.5352	17.5352	16.7928	13.7257	12.7203
ostta02g04360	20.2727	20.5604	18.4501	20.6744	20.3622	20.511	20.5701	20.4068	18.6301	19.7086	20.1405	18.0157	19.942	20.5768	16.7346	20.4559	20.6111	20.9526
ostta02g04390	21.5352	21.3392	21.6689	21.5552	21.5994	22.0397	21.6238	22.0787	21.7665	21.3547	21.632	21.2691	21.5217	21.9691	21.1416	21.5723	21.7395	21.9457
ostta02g04430	21.6081	21.7867	21.297	21.6849	21.6835	21.8598	21.6654	21.6388	21.7173	21.2656	21.3122	21.7276	21.4032	21.6291	21.745	21.6281	21.3675	21.3874
ostta02g04440	18.5665	17.6228	17.0189	17.3226	15.9028	18.4297	18.5735	14.9389	17.7057	17.3223	17.4017	18.1008	18.6183	18.496	17.8499	18.8916	17.3298	17.2541
ostta02g04470	18.5503	18.3724	16.2575	18.5625	17.781	18.5076	17.4741	18.1485	15.9387	16.0613	15.4627	16.8918	18.1791	18.1739	17.7761	17.8974	17.7279	18.0749
ostta02g04490	20.9847	21.1982	20.7538	20.9342	20.8181	21.1521	21.0159	20.9233	20.6664	20.7602	20.4979	20.6642	20.7338	20.8727	20.6344	20.7705	20.7985	20.7422
ostta02g04500	8.80532	8.80532	8.80532	8.80532	8.80532	8.80532	8.80532	8.80532	8.80532	8.80532	8.80532	8.80532	14.4805	14.4805	14.4805	8.80532	8.80532	8.80532
ostta02g04530	17.3146	17.1724	18.5203	17.4217	17.4387	17.6004	17.6822	17.5112	17.733	14.8294	17.058	17.572	17.4882	17.2623	17.4361	16.92	18.102	17.6142
ostta02g04540	19.0686	18.5187	18.4781	18.84	18.335	18.4431	18.8339	18.7609	18.3366	18.1744	18.5223	18.7938	18.6716	18.4949	18.6533	17.3152	18.2856	18.4605
ostta02g04550	16.2761	17.0416	16.6589	16.318	16.405	16.492	16.2551	16.2551	16.2551	16.0587	16.0587	16.0587	15.8624	15.8624	15.8624	15.1769	15.1769	15.1769
ostta02g04560	19.2331	19.428	19.2383	19.1564	19.282	19.2233	18.7881	18.5288	20.3119	18.3203	18.8169	19.0716	18.878	19.5122	19.0225	19.3095	18.9237	19.4018
ostta02g04580	17.3141	16.9189	16.5237	16.7959	16.7959	16.7959	17.3018	17.3018	17.3018	17.21	17.21	17.21	17.4232	17.1182	16.8132	17.0403	17.0403	17.0403
ostta02g04600	20.1879	20.403	19.9145	19.9667	20.5896	20.1629	20.2163	20.5299	19.6241	18.9753	20.4061	20.1387	20.3895	20.4	20.0146	20.5539	20.2231	19.4255
ostta02g04610	19.0984	19.3433	16.5786	18.9846	18.1433	18.9116	18.6028	18.4163	17.061	18.4663	18.5555	16.9491	18.8604	19.5358	16.7704	19.1223	18.8734	18.3197
ostta02g04650	16.7035	16.3085	17.1998	15.9682	16.4244	16.0828	16.0717	16.283	17.4063	15.7631	16.2321	16.7011	15.5062	15.322	15.1378	16.4973	16.318	16.6767
ostta02g04670	20.1335	20.385	18.7909	20.0924	20.0473	20.3031	20.1046	20.1523	18.5302	19.7295	19.7212	19.6171	19.8794	20.1749	20.0984	20.0175	19.656	20.0103
ostta02g04680	19.5907	19.7141	19.5057	19.6354	19.2925	19.5114	19.3296	18.9598	20.2538	18.9725	18.4996	19.4046	19.0812	19.2063	19.2799	19.2496	19.153	19.746
ostta02g04710	15.692	16.2039	16.7803	15.6279	15.9472	15.7876	15.3939	16.0991	17.06	16.7365	16.7365	16.7365	8.80532	8.80532	8.80532	8.80532	8.80532	8.80532
ostta02g04750	8.80532	8.80532	8.80532	16.173	15.9988	16.3471	14.8242	14.8242	14.8242	14.3049	14.3049	14.3049	13.7855	13.7855	13.7855	8.80532	8.80532	8.80532
ostta02g04770	16.4022	16.5984	16.9992	17.2951	15.7506	17.2735	16.2004	16.1522	17.1935	17.353	14.9253	16.9479	16.4264	17.326	16.9783	17.1092	15.2719	16.6283
ostta02g04800	19.2075	19.3718	19.796	19.2436	19.4888	19.4598	19.1764	19.3774	19.3159	18.0081	18.3308	19.0076	17.9137	18.6196	19.1118	17.8215	18.4385	18.0823
ostta02g04815	15.7181	15.7181	15.7181	14.4593	15.7058	15.719	14.5307	14.5307	14.5307	16.2765	15.3811	14.5999	16.1515	16.7943	14.4079	16.1742	15.6227	16.9192
ostta02g04820	19.0287	19.1192	20.6561	20.4321	19.8556	18.6369	19.3595	19.2236	20.3863	20.7851	20.586	19.401	20.6783	20.2787	20.7828	20.1652	20.6031	18.7903
ostta02g04860	20.6819	20.1946	20.5955	20.5565	20.5782	20.2465	20.5493	20.2926	20.497	20.406	20.5552	20.724	20.5169	19.7682	20.6161	20.617	20.3692	20.2326
ostta02g04880	17.313	17.3693	17.4257	16.5934	16.8207	14.4023	16.7963	17.097	17.3876	16.852	17.1976	17.3123	16.8987	17.2173	17.5359	16.5838	17.2944	17.6312
ostta02g04890	17.9668	17.2187	15.8344	17.0718	14.26	17.4995	14.9318	15.0112	15.5604	16.7654	16.3644	15.9634	17.634	15.1007	14.6988	17.9373	17.4928	15.1309
ostta02g04950	19.5753	19.5736	18.3529	19.4997	19.2943	19.3542	19.5331	19.3196	18.5253	18.7911	18.7831	18.2983	19.4839	19.5433	18.8386	19.6098	19.1697	19.0589
ostta02g04960	16.2343	16.0791	15.7656	14.7607	14.3174	16.1017	14.4118	16.09	15.2509	15.7949	15.7949	15.7949	15.0672	16.119	15.5931	16.4756	16.4082	16.3408
ostta02g04970	17.0033	17.0033	17.0033	16.9521	16.9802	16.9661	17.0502	17.3183	17.5863	17.1832	17.1832	17.1832	16.4718	17.0481	17.6244	15.8782	15.8782	15.8782
ostta02g04990	18.1796	17.6286	18.1861	15.8257	17.852	16.4925	15.8725	16.8779	18.5639	19.0971	18.197	18.3332	18.0715	17.5513	17.0311	15.4524	15.5525	15.6525
ostta02g05020	15.1779	15.1779	15.1779	14.9529	14.9529	14.9529	13.8722	13.8722	13.8722	8.80532	8.80532	8.80532	8.80532	8.80532	8.80532	16.0023	15.9754	16.0292
ostta02g05060	18.4171	19.4192	17.8188	18.5949	18.8298	19.1218	18.5881	18.455	18.2855	18.8272	18.9094	17.7907	18.5347	19.07	18.8236	17.8639	18.958	18.7019
ostta02g05070	19.9821	20.3256	19.016	18.9895	19.8841	20.0104	19.7018	19.808	20.1526	19.2776	19.0321	19.0792	19.7186	19.7446	19.521	20.1747	20.0167	20.143
ostta02g05080	8.80532	8.80532	8.80532	8.80532	8.80532	8.80532	15.8068	15.8068	15.8068	15.7476	15.7476	15.7476	15.6884	15.6884	15.6884	8.80532	8.80532	8.80532
ostta02g05105	15.5129	15.5129	15.5129	8.80532	8.80532	8.80532	8.80532	8.80532	8.80532	15.1768	15.1383	15.1575	15.3596	15.3596	15.3596	15.5618	15.5618	15.5618
ostta02g05140	17.4276	14.9421	16.8132	16.8833	16.2818	14.6633	17.4213	16.8854	14.5337	16.8037	17.4121	17.2575	16.5951	15.3832	17.89	16.9575	18.026	18.339
ostta02g05150	18.1138	18.2462	16.8172	18.0601	16.7587	18.2336	18.1771	16.6882	14.74	16.8824	16.8766	14.5071	17.1152	16.422	15.3134	17.0763	14.6877	17.4995
ostta02g05170	16.0727	16.1738	15.7349	16.1973	16.1511	16.2745	16.0403	16.1818	16.3535	17.4498	17.1546	15.9242	15.4901	17.6151	15.9	15.4342	15.6939	15.7253
ostta02g05190	18.0859	17.9189	14.9663	18.2885	16.1799	17.7146	18.2076	17.7772	16.8274	15.8682	16.025	17.5614	17.7277	18.1897	17.8915	17.5709	17.8654	18.6174
ostta02g05210	16.958	16.6313	16.7338	16.4508	16.4899	17.0348	16.9252	16.3344	18.2025	15.8643	16.3957	14.6254	15.2147	16.7401	15.4019	16.6607	16.8539	16.855
ostta02g05225	16.8622	17.4676	17.4347	16.7652	17.2938	17.331	16.8482	17.1872	17.2271	16.6887	15.3016	15.9952	16.6942	17.0276	16.7611	16.8324	17.1425	17.1783
ostta02g05230	18.8524	17.6487	19.5869	18.3744	18.3525	17.8415	18.5318	18.2649	19.1301	18.8288	18.6322	19.3935	18.5953	16.7376	19.2282	18.3014	18.3689	18.5455
ostta02g05240	8.80532	8.80532	8.80532	8.80532	8.80532	8.80532	8.80532	8.80532	8.80532	12.2769	12.2769	12.2769	12.2376	12.2376	12.2376	12.1983	12.1983	12.1983
ostta02g05250	16.4687	16.4687	16.4687	16.071	16.071	16.071	8.80532	8.80532	8.80532	8.80532	8.80532	8.80532	8.80532	8.80532	8.80532	8.80532	8.80532	8.80532
ostta02g05270	16.2786	16.2786	16.2786	15.1133	15.1133	15.1133	13.9481	13.5063	14.3899	15.5508	15.5508	15.5508	14.6932	14.6932	14.6932	13.8356	15.1429	12.5283
ostta02g05290	19.0319	19.4723	18.2825	19.499	19.241	19.081	19.1045	19.0172	18.4931	17.6477	17.5163	18.0788	18.9329	18.9941	17.8925	19.0766	18.9307	18.9027
ostta02g05330	18.6211	18.7991	16.9705	18.4067	18.6237	18.7093	18.6217	18.4102	16.5454	18.1735	17.628	17.3104	18.4506	18.0598	17.5918	18.6975	17.9074	18.2676
ostta02g05340	13.1474	13.1474	13.1474	15.1537	15.4414	14.866	14.364	14.364	14.364	15.1968	15.1968	15.1968	14.8657	14.8657	14.8657	14.0065	14.0065	14.0065
ostta02g05350	18.0181	16.0551	15.3187	18.0749	15.4902	16.0587	15.706	15.7896	15.7478	15.019	14.9464	14.8738	15.3804	15.3804	15.3804	14.6946	15.0246	15.3546
ostta02g05430	12.8965	12.8965	12.8965	8.80532	8.80532	8.80532	8.80532	8.80532	8.80532	8.80532	8.80532	8.80532	8.80532	8.80532	8.80532	8.80532	8.80532	8.80532
ostta02g05470	14.9778	14.9778	14.9778	8.80532	8.80532	8.80532	8.80532	8.80532	8.80532	8.80532	8.80532	8.80532	8.80532	8.80532	8.80532	14.802	15.1104	14.4937
ostta02g05490	13.9547	13.9547	13.9547	8.80532	8.80532	8.80532	8.80532	8.80532	8.80532	8.80532	8.80532	8.80532	8.80532	8.80532	8.80532	8.80532	8.80532	8.80532
ostta02g05510	18.3951	17.9177	19.349	17.7024	17.9415	17.8212	17.4956	17.5259	19.4662	17.8999	18.126	19.1356	17.6968	17.9939	19.001	17.2315	18.1118	18.0947
ostta02g05530	14.4333	14.4333	14.4333	8.80532	8.80532	8.80532	8.80532	8.80532	8.80532	8.80532	8.80532	8.80532	8.80532	8.80532	8.80532	8.80532	8.80532	8.80532
ostta02g05540	19.9748	18.8696	19.1137	19.7675	19.7009	19.8679	19.8188	19.8264	19.2078	19.9935	19.8639	19.3291	19.879	19.9364	19.5227	19.8514	19.8662	20.2705
ostta02g05550	21.0955	20.5253	21.0189	20.8768	20.8196	20.7247	20.7471	20.656	20.9829	20.7934	20.8676	20.7999	20.743	20.1515	20.9024	20.5312	20.6565	20.7256
ostta03g00020	15.6737	16.7613	17.8488	16.7054	16.7054	16.7054	15.5961	15.5961	15.5961	18.0146	14.914	16.4643	15.7331	15.96	15.8466	15.8003	14.792	16.8086
ostta03g00030	17.9349	16.0247	19.1306	17.1478	16.9273	16.8174	17.4367	16.6413	18.3328	17.7908	15.9444	18.6538	17.4146	16.0378	18.7575	16.7307	16.6999	17.1971
ostta03g00040	18.2148	17.1988	18.5982	18.094	18.5269	17.9722	14.7539	15.4713	19.8166	18.4038	17.823	19.7629	18.4213	18.4893	19.084	18.7818	16.949	18.7321
ostta03g00050	16.3932	16.6664	16.9395	16.3076	16.4863	16.3969	15.7812	15.5175	16.1798	16.2231	16.0128	16.4335	15.9936	16.2444	16.4953	16.3019	16.3019	16.3019
ostta03g00060	14.0876	14.0876	14.0876	15.0538	15.1969	14.9106	8.80532	8.80532	8.80532	8.80532	8.80532	8.80532	14.6056	14.6056	14.6056	14.3466	14.3466	14.3466
ostta03g00130	15.9821	16.2622	15.7019	8.80532	8.80532	8.80532	8.80532	8.80532	8.80532	8.80532	8.80532	8.80532	8.80532	8.80532	8.80532	8.80532	8.80532	8.80532
ostta03g00140	20.7996	20.9272	20.2014	20.7041	20.5987	20.7218	20.8368	20.5335	20.5346	19.737	20.5349	20.3278	20.4883	20.7735	20.4015	20.685	20.6511	20.1646
ostta03g00160	20.1822	19.4057	19.5667	19.705	19.8022	19.8369	19.6063	19.5653	19.4761	20.2226	20.1168	19.1657	20.0818	18.9461	19.3848	19.2213	19.601	19.6961
ostta03g00170	17.8462	17.9394	18.1418	17.0654	18.102	18.2926	17.331	15.5626	16.9724	16.7546	17.3236	17.932	17.3097	17.411	16.4243	16.0474	17.1496	16.764
ostta03g00180	22.3809	22.2207	23.0569	22.0847	22.3416	22.4274	22.061	22.2564	22.5139	22.6793	22.7369	22.6921	22.5848	22.4047	22.7878	22.1037	22.5784	22.4211
ostta03g00210	16.6634	16.1768	17.5527	15.8987	18.0598	18.2181	16.9928	17.3287	17.2584	16.6828	18.1187	17.6099	15.0828	18.2016	17.4157	15.8958	16.7534	18.2605
ostta03g00220	23.0636	22.4177	23.9589	22.8117	22.9744	22.6902	22.6905	22.6605	23.2606	23.1126	22.8735	23.7701	22.97	22.0214	23.7343	22.1525	22.6659	22.6199
ostta03g00270	18.8697	18.959	18.7968	18.1612	18.3642	18.7413	18.4619	17.8257	18.7243	17.7407	17.4437	18.4078	18.2061	18.2327	18.4879	18.6269	18.0351	18.2736
ostta03g00290	19.4728	18.5468	19.3255	18.9723	18.6116	18.6867	19.1581	18.9775	19.2018	19.3312	19.3055	19.5021	19.4297	17.7939	19.4944	18.6302	18.8339	19.2147
ostta03g00300	15.7805	16.1098	15.4513	15.9331	15.6351	16.2312	15.647	15.8468	15.3776	15.781	15.781	15.781	15.8311	15.8311	15.8311	15.8813	15.8813	15.8813
ostta03g00310	18.5651	18.7589	17.788	18.911	18.6329	18.8686	18.6886	18.6712	17.6686	18.3214	15.9814	17.8325	18.436	18.3456	17.8402	18.6868	18.5658	18.4039
ostta03g00350	23.8776	24.0034	24.1128	23.8837	23.9034	23.9412	23.8525	23.8857	23.8812	23.6958	23.6426	24.0443	23.7741	23.7222	23.9206	23.7195	23.6698	23.7178
ostta03g00400	20.5946	20.9654	20.3827	20.6291	20.5473	20.7581	20.2109	20.6691	20.03	20.5358	20.3226	20.156	20.5104	20.7293	20.1032	20.7408	20.6335	20.8326
ostta03g00420	19.076	18.8082	18.6418	19.146	19.0891	19.1168	18.9267	18.5247	18.4838	19.4036	19.0287	18.6121	19.2389	18.8319	18.522	19.2542	19.237	19.3224
ostta03g00430	20.7526	20.4043	20.1881	20.789	20.6271	19.8154	20.3921	20.521	20.0441	20.8103	20.5448	20.2238	21.0378	20.7163	20.2062	20.9238	20.8624	20.7665
ostta03g00440	17.504	17.0015	17.028	16.5081	16.5723	16.9855	16.929	15.6306	17.1586	15.1536	15.1536	15.1536	16.7409	13.6688	16.6562	16.1611	16.3797	16.2704
ostta03g00450	17.18	17.6117	15.4732	17.6047	16.9783	17.6583	17.0636	16.0479	15.2779	15.9464	16.1327	16.0396	17.3892	16.1811	15.418	17.2685	15.8341	17.4186
[truncated: 2,737 more rows]
